# Supplementary material for: A genome wide association study identifies a lncRna as risk factor for pathological inflammatory responses in leprosy
Source: PLoS Genet. 2017 Feb 21;13(2):e1006637. doi: 10.1371/journal.pgen.1006637 (PMC5340414; doi:10.1371/journal.pgen.1006637)
Supplement: S1 Table — (XLSX) [file pgen.1006637.s006.xlsx]

## Sheet: Table S1
						T1R affected				T1R free
rsID	Chromosomal position (GRCh37)	SNP (Info)	M/m	MAF a		RA	p value Discovery	p value Multivariate		RA	p value Discovery		p value Heterogeneity
rs10826321	chr10:61,340,203	Imp (1.000)	A/G	0.26		G	5.1 x 10-06	0.4		G	0.78		1.0 x 10-03
rs1875147	chr10:61,342,450	Imp (1.000)	T/C	0.31		C	8.4 x 10-06	0.69		C	0.5		4.7 x 10-03
rs10509110	chr10:61,359,648	Imp (1.000)	A/G	0.48		G	7.3 x 10-05	0.75		A	0.89		3.0 x 10-03
rs11006600	chr10:61,366,671	Imp (0.999)	C/T	0.42		T	5.4 x 10-05	0.73		T	0.67		9.0 x 10-03
rs10826329	chr10:61,378,007	Gen	A/G	0.44		G	2.2 x 10-05	0.13		A	0.61		5.0 x 10-04
rs10763614	chr10:61,378,248	Imp (0.997)	C/A	0.38		A	2.3 x 10-05	0.37		A	0.91		4.0 x 10-03
rs7916086	chr10:61,385,006	Gen	G/A	0.24		A	8.2 x 10-07	4.9 x 10-06		A	0.64		7.0 x 10-04
The following abbreviations are used: T1R, type-1 reaction; M, Major allele; m, minor allele; MAF, minor allele frequency; RA, risk allele. Info; Imputation information measure
a minor allele frequency was estimated in 763 leprosy unaffected parents from both T1R-affecte and T1R-free sets.
