# Supplementary material for: A genome wide association study identifies a lncRna as risk factor for pathological inflammatory responses in leprosy
Source: PLoS Genet. 2017 Feb 21;13(2):e1006637. doi: 10.1371/journal.pgen.1006637 (PMC5340414; doi:10.1371/journal.pgen.1006637)
Supplement: S2 Table — (XLSX) [file pgen.1006637.s007.xlsx]

## Sheet: Supp table
chr_id	position	snp_id	Alt	Ref	nfam	S	P	exp_freq	info	type	P_het
10	61385006	rs7916086	G	A	106	29.5	8.2e-07	0.24	1	gen	0.00421
10	61383034	rs7083932	C	T	109	30.7	9.77e-07	0.24	0.992	imp	0.000953
3	152013014	rs13093352	A	G	152	-22.2	1.18e-06	0.11	0.846	imp	0.00518
10	61380266	rs10826332	T	A	111	30.6	1.22e-06	0.25	0.998	imp	0.00111
10	61367131	rs12268265	A	G	113	32	1.41e-06	0.27	1	gen	0.0012
10	61374392	rs61862307	A	G	123	31.3	2.29e-06	0.28	0.998	imp	0.000685
10	61375322	rs11006605	C	T	125	31.3	2.35e-06	0.28	0.997	imp	0.000552
3	12484849	rs4684104	A	G	60	20	2.43e-06	0.92	1	gen	0.0051
10	61380753	rs2126771	C	T	104	-29	2.55e-06	0.76	1	gen	0.00455
10	61362945	rs10826325	G	C	116	30.7	4.81e-06	0.27	0.994	imp	0.00151
10	61339897	rs10826320	G	A	114	30.5	5.13e-06	0.27	1	imp	0.00147
10	61340203	rs10826321	A	G	114	30.5	5.13e-06	0.27	1	imp	0.00147
10	61341097	rs150613584	CAATG	C	113	30.5	5.13e-06	0.27	1	imp	0.00147
10	61344196	rs11006589	T	C	115	30.5	5.15e-06	0.27	1	imp	0.00146
10	61345350	rs10458677	A	G	116	30.5	5.17e-06	0.27	1	imp	0.00146
13	52482399	rs35577493	CAG	C	197	29.7	5.42e-06	0.49	0.905	imp	0.000882
11	62764789	rs3793960	C	T	109	-24.4	5.43e-06	0.14	0.988	imp	0.000221
10	61350192	rs7087413	A	G	115	30.5	5.7e-06	0.27	1	imp	0.00195
10	61346166	rs12570492	A	G	112	-30	6.89e-06	0.73	1	gen	0.00348
9	17065565	rs10962848	A	T	113	-14.8	7.67e-06	0.05	0.851	imp	3.94e-05
9	17068280	rs10962849	G	A	113	-14.8	7.68e-06	0.05	0.851	imp	3.94e-05
10	61348241	rs12218834	C	A	115	30	7.68e-06	0.27	0.999	imp	0.00179
10	61348392	rs139964045	TG	T	115	30	7.68e-06	0.27	0.999	imp	0.00179
10	61349241	rs148571823	G	GCACT	115	30	7.68e-06	0.27	0.999	imp	0.00178
3	186207415	rs7432076	G	A	188	29.7	8.1e-06	0.59	0.938	imp	0.00261
10	61335076	rs4341489	T	C	126	29.8	8.11e-06	0.28	0.989	imp	0.00409
10	61342450	rs1875147	C	T	121	-31	8.4e-06	0.69	1	imp	0.00473
3	186204215	rs62290739	G	A	190	29.4	8.49e-06	0.58	0.933	imp	0.00271
10	61362700	rs10740776	A	G	114	-29.5	9.22e-06	0.73	1	gen	0.00522
9	17069329	rs55967157	G	A	113	-14.7	9.24e-06	0.05	0.858	imp	4.56e-05
10	61367054	rs7090987	G	A	122	31	9.28e-06	0.34	0.994	imp	0.000297
10	61330088	rs11006580	G	C	127	29.6	9.58e-06	0.28	0.992	imp	0.00497
6	40768284	rs12524102	G	A	171	19.9	9.98e-06	0.12	0.85	imp	8.33e-05
6	40765690	rs6458184	C	T	166	19.8	1.08e-05	0.12	0.853	imp	8.96e-05
10	61340890	rs10509108	A	G	111	29	1.1e-05	0.27	1	gen	0.00447
10	61349713	rs11006593	C	A	115	29.5	1.14e-05	0.27	1	imp	0.00232
10	61355090	rs12217745	C	A	115	29.5	1.15e-05	0.27	1	imp	0.00231
6	31219805	rs114944779	G	A	148	-30.1	1.16e-05	0.33	0.947	imp	0.0291
10	61357429	rs10826324	T	A	117	29.5	1.16e-05	0.27	1	imp	0.00231
13	52482429	rs6561654	T	C	192	-27.6	1.16e-05	0.35	0.882	imp	0.00803
10	61364590	rs7922399	A	G	134	-34	1.2e-05	0.59	1	gen	0.00741
10	61338197	rs1909639	T	C	145	-31.4	1.25e-05	0.67	0.98	imp	0.0034
18	55226383	rs536765	G	C	179	-31	1.27e-05	0.55	0.908	imp	0.00322
14	87203976	rs141836448	G	T	67	14.5	1.41e-05	0.06	0.976	imp	0.000183
14	87232868	rs79101044	T	C	67	14.5	1.42e-05	0.06	0.975	imp	0.000186
10	61324299	rs11006577	C	T	159	28	1.49e-05	0.27	0.966	imp	0.0109
18	55231299	rs568783	G	A	180	-29.8	1.51e-05	0.56	0.909	imp	0.00472
18	55230630	rs2742261	G	A	177	-29.7	1.58e-05	0.56	0.91	imp	0.00485
14	87255858	rs79088178	A	G	67	14.3	1.59e-05	0.06	0.964	imp	0.000217
10	61329729	rs10826315	G	T	142	27.9	1.6e-05	0.27	0.972	imp	0.00993
3	12484787	rs57776273	C	CG	60	-18.1	1.88e-05	0.08	0.995	imp	0.00081
6	40765093	rs35297304	T	TA	168	19.3	1.89e-05	0.12	0.853	imp	0.000198
3	186214151	rs9834116	A	C	110	28.5	2e-05	0.62	1	gen	0.0217
9	17080337	rs10962857	T	G	97	-13.6	2e-05	0.05	0.907	imp	3.29e-05
10	61376542	rs140048166	A	AAAAT	138	32.6	2.03e-05	0.45	0.996	imp	0.000514
6	31208242	rs115861902	C	T	96	25.3	2.09e-05	0.21	1	imp	0.0597
6	31213413	rs114758888	T	G	96	25.3	2.09e-05	0.21	1	imp	0.0598
6	31213502	rs115453725	G	A	96	25.3	2.09e-05	0.21	1	imp	0.0597
6	31215037	rs114514386	T	C	96	25.3	2.09e-05	0.21	1	imp	0.0597
6	31215732	rs146038458	A	G	96	25.3	2.09e-05	0.21	1	imp	0.0597
6	31216105	rs115806681	G	A	96	25.3	2.09e-05	0.21	1	imp	0.0597
6	31218441	rs151247262	ATC	A	96	25.3	2.09e-05	0.21	1	imp	0.0597
6	31207589	rs115480390	C	A	96	25.3	2.11e-05	0.21	1	imp	0.0598
3	12483104	rs1152004	A	G	60	-18	2.2e-05	0.08	1	gen	0.013
10	61358382	rs10509109	A	G	123	-30.8	2.2e-05	0.63	1	gen	0.00433
10	61378007	rs10826329	A	G	129	32.3	2.2e-05	0.45	1	gen	0.00125
6	31196390	rs115120089	G	A	103	25.2	2.25e-05	0.19	0.995	imp	0.0387
6	147498088	rs80208254	G	A	177	-28.1	2.3e-05	0.25	0.93	imp	0.0113
10	61378248	rs10763614	C	A	164	32.3	2.3e-05	0.38	0.994	imp	0.00405
10	61378480	rs10826331	C	T	172	32.2	2.32e-05	0.38	0.993	imp	0.00409
4	177461195	rs145290161	TTTTTC	T	161	25	2.45e-05	0.32	0.955	imp	0.0383
20	49170157	rs6512654	G	T	38	-13	2.5e-05	0.94	1	gen	0.00365
10	61376297	rs9702263	T	C	131	32.3	2.54e-05	0.45	1	imp	0.000559
10	61376707	rs10740777	T	C	133	32.3	2.58e-05	0.45	1	imp	0.000574
10	61376728	rs4124862	T	C	133	32.3	2.59e-05	0.45	0.999	imp	0.000574
10	61378107	rs10826330	T	A	146	32.3	2.6e-05	0.45	0.999	imp	0.000563
12	14571431	rs7968235	C	G	115	27	2.62e-05	0.41	0.999	imp	0.0201
10	61378138	rs10763613	C	T	150	32.2	2.63e-05	0.45	0.998	imp	0.000566
10	61376976	rs4124860	T	G	133	32.3	2.64e-05	0.45	0.999	imp	0.000592
14	87218811	rs76491567	A	G	52	13.8	2.64e-05	0.05	0.944	imp	0.000146
10	61363518	rs7914581	C	T	134	33.3	2.7e-05	0.48	1	gen	0.0024
10	61378295	rs34562345	AG	A	169	32.1	2.74e-05	0.45	0.996	imp	0.000584
6	31191099	rs144120590	G	A	94	24.9	2.78e-05	0.19	1	imp	0.0288
6	31191259	rs139975409	C	A	94	24.9	2.78e-05	0.19	1	imp	0.0288
6	31191294	rs116439322	C	T	94	24.9	2.78e-05	0.19	1	imp	0.0288
6	31190027	rs201234764	GC	G	94	24.8	2.81e-05	0.19	0.997	imp	0.0296
6	31190175	rs116222865	C	T	93	24.8	2.81e-05	0.19	0.999	imp	0.0292
6	31189460	rs145021772	C	T	92	24.8	2.84e-05	0.19	1	imp	0.029
6	31190736	rs114922734	C	A	92	24.8	2.84e-05	0.19	1	imp	0.029
6	31190897	rs115502805	G	A	92	24.8	2.84e-05	0.19	1	imp	0.029
6	31192675	rs116591612	A	T	93	24.8	2.85e-05	0.19	1	imp	0.029
6	31194711	rs115821485	G	T	94	24.8	2.85e-05	0.19	1	imp	0.029
6	31196640	rs116768216	A	G	94	24.8	2.86e-05	0.19	1	imp	0.029
6	31095864	rs3131005	G	A	93	-23.7	2.96e-05	0.81	0.996	imp	0.113
6	31190850	rs12662501	C	T	90	24.3	3e-05	0.18	1	gen	0.0103
10	61376156	rs11006606	A	G	130	-31.8	3e-05	0.55	1	gen	0.00146
3	12493863	rs4684857	G	C	98	16.1	3.01e-05	0.93	0.951	imp	0.00474
6	147498878	rs200205815	A	AT	175	-27.7	3.03e-05	0.25	0.933	imp	0.0129
15	101699756	rs62019709	G	C	189	-30.9	3.04e-05	0.03	0.725	imp	#N/A
12	14558556	rs7958033	G	A	116	26.8	3.06e-05	0.41	0.999	imp	0.0211
10	61345299	rs4265548	C	T	174	-30	3.12e-05	0.61	0.974	imp	0.00238
6	31093485	rs3094197	A	G	94	-23.5	3.22e-05	0.81	0.992	imp	0.126
9	137349804	rs1075346	T	C	149	-25.1	3.29e-05	0.2	0.981	imp	0.01
6	31093326	rs3094199	A	G	96	-23.5	3.3e-05	0.81	0.991	imp	0.129
15	101706532	rs62019711	C	T	195	-29.7	3.34e-05	0.44	0.924	imp	#N/A
7	29414800	rs6966941	T	C	194	-27.6	3.43e-05	0.35	0.933	imp	0.0301
2	47589867	rs11125134	A	G	184	-25.4	3.5e-05	0.41	0.928	imp	0.0841
10	61350709	rs56068429	ACGGAC	A	131	-30.2	3.55e-05	0.62	0.995	imp	0.00221
10	61350716	rs145376421	GTC	G	131	-30.2	3.55e-05	0.62	0.995	imp	0.00221
6	31219902	rs114690790	C	A	138	-29.7	3.56e-05	0.36	0.976	imp	0.0406
6	147496342	rs58382820	G	A	179	-27.3	3.56e-05	0.25	0.924	imp	0.014
13	27251803	rs9512328	C	T	59	-19.5	3.6e-05	0.88	1	gen	0.0231
10	61359038	rs11421912	A	AT	125	-30.3	3.63e-05	0.63	0.999	imp	0.00267
10	61360345	rs1909623	A	T	126	-30.3	3.63e-05	0.63	0.999	imp	0.00267
10	61321907	rs7090170	T	C	160	-28.8	3.64e-05	0.69	0.987	imp	0.0207
10	61357804	rs4245584	A	G	125	-30.3	3.66e-05	0.63	0.999	imp	0.00269
6	31220109	rs115575780	C	T	138	-29.5	3.7e-05	0.35	0.978	imp	0.0329
6	32147157	rs41268928	C	G	99	-25.5	3.7e-05	0.16	1	gen	0.00176
6	31219803	rs116755296	G	C	138	-29.5	3.71e-05	0.35	0.978	imp	0.0329
6	31219862	rs114422786	T	C	138	-29.5	3.71e-05	0.35	0.978	imp	0.0329
6	31220017	rs114526295	G	A	138	-29.5	3.71e-05	0.35	0.978	imp	0.0333
6	31220027	rs116534547	T	C	138	-29.5	3.71e-05	0.35	0.978	imp	0.0333
10	61356581	rs7922256	C	T	125	-30.3	3.72e-05	0.63	0.999	imp	0.00273
6	40753691	rs35101407	G	A	168	18.1	3.77e-05	0.11	0.837	imp	0.000482
10	61355789	rs4245583	T	A	125	-30.2	3.77e-05	0.63	0.999	imp	0.00276
10	61353877	rs4948233	A	G	125	-30.2	3.87e-05	0.62	0.999	imp	0.00281
12	14517191	rs2417344	C	T	117	26.7	3.89e-05	0.41	0.998	imp	0.0251
6	31173395	rs114910023	A	T	111	23.1	3.96e-05	0.18	0.95	imp	0.0714
10	61339147	rs4948334	C	T	119	-29.3	4e-05	0.63	1	gen	0.00287
12	14581449	rs2417349	A	G	115	-26.7	4e-05	0.6	1	gen	0.0107
16	28951457	rs11645302	C	T	128	18.4	4.01e-05	0.15	0.921	imp	0.0052
6	31200672	rs115952327	G	A	105	24.7	4.03e-05	0.21	0.992	imp	0.115
5	26234860	rs79462609	A	T	139	22.8	4.1e-05	0.24	0.968	imp	0.00562
15	100913699	rs34669644	G	C	173	28.4	4.21e-05	0.51	0.946	imp	#N/A
3	186201112	rs61511521	G	A	143	27.6	4.25e-05	0.62	0.996	imp	0.00417
6	23181119	rs12661604	G	A	115	-24	4.32e-05	0.17	0.993	imp	0.0227
12	14559486	rs10845993	G	A	118	26.4	4.32e-05	0.41	0.999	imp	0.021
10	61341519	rs10826322	A	G	131	31.8	4.4e-05	0.49	1	gen	0.00513
10	61326749	rs9732321	C	T	152	-27.5	4.5e-05	0.7	0.965	imp	0.0441
12	14608799	rs12366507	G	A	122	26.4	4.52e-05	0.39	0.994	imp	0.0282
10	129471653	rs11018260	T	C	57	14.6	4.53e-05	0.07	0.992	imp	0.00485
10	129472076	rs12250127	C	T	57	14.6	4.54e-05	0.07	0.992	imp	0.00485
10	61325848	rs117627254	T	C	155	-27.5	4.67e-05	0.7	0.966	imp	0.0446
11	110200163	rs61900229	C	T	127	30.5	4.73e-05	0.51	0.998	imp	0.000123
20	49111889	rs6020555	G	T	61	13.1	4.87e-05	0.07	0.972	imp	0.00969
6	31209380	rs150668430	G	A	98	24.3	4.93e-05	0.2	1	imp	0.121
6	31211201	rs114475699	T	C	98	24.3	4.93e-05	0.2	1	imp	0.121
6	31218131	rs114377220	G	C	98	24.3	4.93e-05	0.2	1	imp	0.121
6	31207351	rs116559934	G	A	98	24.3	4.98e-05	0.2	1	imp	0.121
2	47583644	rs11688368	A	G	191	-25	4.99e-05	0.41	0.928	imp	0.0479
16	28954408	rs62037421	C	T	121	18.6	5e-05	0.16	0.958	imp	0.0026
6	31206136	rs116014808	G	C	100	24.3	5.01e-05	0.2	0.999	imp	0.122
10	129460676	rs11018251	G	A	45	14.4	5.02e-05	0.07	0.998	imp	0.00337
6	31204402	rs149889653	G	T	98	24.3	5.04e-05	0.2	0.999	imp	0.122
6	31202764	rs146670493	T	C	98	24.3	5.05e-05	0.2	0.999	imp	0.123
6	31203352	rs114730836	G	A	98	24.3	5.05e-05	0.2	0.999	imp	0.123
6	23181158	rs34800027	G	A	111	-24	5.06e-05	0.18	0.996	imp	0.0185
10	61340877	rs4519044	A	T	132	-31.8	5.06e-05	0.51	1	imp	0.00227
10	129460610	rs11018250	G	A	45	14.4	5.06e-05	0.07	0.998	imp	0.00324
16	84749252	rs55709560	T	A	195	-26.2	5.06e-05	0.38	0.89	imp	0.000163
6	31201534	rs114780460	C	T	98	24.3	5.07e-05	0.2	0.999	imp	0.123
11	110198876	rs73011854	C	T	127	30.4	5.1e-05	0.51	0.997	imp	0.000135
3	186200223	rs56962872	G	A	162	27	5.14e-05	0.61	0.985	imp	0.00385
16	28929397	rs11642349	T	G	144	18	5.15e-05	0.15	0.88	imp	0.00667
10	61365215	rs10631927	G	GCTAAA	143	-32	5.16e-05	0.58	1	imp	0.00886
10	61365147	rs12416613	G	C	140	-32	5.17e-05	0.58	1	imp	0.00888
10	61365181	rs35710625	T	C	141	-32	5.17e-05	0.58	1	imp	0.00888
10	61365306	rs16913829	C	G	142	-32	5.17e-05	0.58	1	imp	0.0089
11	112999738	rs3018458	C	A	156	-24.1	5.2e-05	0.23	0.939	imp	0.000252
9	117624690	rs76397554	C	T	79	-19.3	5.26e-05	0.1	0.984	imp	6.12e-05
9	117622674	rs998410	G	T	79	-19.3	5.3e-05	0.1	0.983	imp	6.16e-05
9	117630193	rs77079766	T	A	78	-19.3	5.3e-05	0.1	0.982	imp	6.08e-05
10	61366671	rs11006600	T	C	146	-31.9	5.39e-05	0.58	0.999	imp	0.00934
16	28959477	rs4787460	G	C	123	18.5	5.47e-05	0.15	0.968	imp	0.00178
10	61337787	rs7082987	C	T	147	31	5.5e-05	0.38	0.995	imp	0.00647
10	61338267	rs1909638	T	C	137	-31.7	5.53e-05	0.51	0.998	imp	0.00253
6	31178084	rs113998229	C	G	132	-30.3	5.56e-05	0.34	0.998	imp	0.00961
3	186205930	rs9866421	G	T	107	-26.5	5.6e-05	0.39	1	gen	0.0323
10	61347537	rs11598299	A	G	130	31.3	5.6e-05	0.49	1	gen	0.00653
9	117618309	rs16931910	A	C	84	-19.2	5.79e-05	0.11	0.979	imp	9.51e-05
20	49113187	rs75166098	C	G	58	13.3	5.97e-05	0.07	0.975	imp	0.00929
19	52306424	rs12459754	C	T	129	26.6	6.04e-05	0.26	0.982	imp	0.000388
11	110201822	rs56220218	G	A	168	29.3	6.05e-05	0.49	0.96	imp	0.000124
2	173905103	rs3820838	G	A	171	27.7	6.08e-05	0.29	0.989	imp	0.0402
10	61348668	rs1909635	C	G	135	-31.5	6.19e-05	0.51	0.999	imp	0.00254
4	146881777	rs13112670	C	T	136	-17.2	6.27e-05	0.11	0.949	imp	0.00188
23	71628912	rs3012642	A	G	94	-20	6.3e-05	0.63	1	gen	0.00517
6	31241639	rs114208039	A	G	126	-29.4	6.36e-05	0.34	0.999	imp	0.0132
17	3768679	rs2532947	A	G	188	29.2	6.37e-05	0.59	0.938	imp	0.00182
6	31136240	rs150224413	G	A	149	-31.1	6.38e-05	0.52	0.986	imp	0.0342
10	61375640	rs10826327	C	T	137	30.5	6.4e-05	0.38	1	gen	0.00962
13	52463935	rs7490241	G	A	153	27.2	6.44e-05	0.5	0.978	imp	0.0031
3	64690982	rs7626850	C	T	66	-14	6.49e-05	0.06	0.953	imp	0.000438
10	61363923	rs7918255	A	T	155	-31.6	6.49e-05	0.58	0.99	imp	0.0109
10	61363824	rs7918394	A	G	138	-31.5	6.5e-05	0.59	1	gen	0.0166
5	179620434	rs9764679	A	G	112	-15.8	6.56e-05	0.91	0.947	imp	0.00284
5	179620541	rs11249683	G	C	113	-15.8	6.58e-05	0.91	0.945	imp	0.00283
10	61373026	rs11819306	A	T	145	-31.6	6.58e-05	0.51	0.995	imp	0.0025
10	61373072	rs11819752	T	A	145	-31.6	6.59e-05	0.51	0.995	imp	0.0025
16	28962755	rs12449272	G	A	116	18.4	6.61e-05	0.15	0.971	imp	0.00221
19	52322104	rs12463097	G	C	133	27.1	6.65e-05	0.29	0.988	imp	0.000119
3	186213570	rs56234160	G	C	117	26.9	6.66e-05	0.63	0.996	imp	0.0152
19	52309545	rs62108947	G	C	139	27.1	6.72e-05	0.29	0.988	imp	0.000106
18	58874292	rs144657280	C	A	42	10.8	6.75e-05	0.04	0.975	imp	0.0019
13	52461554	rs9526803	G	A	153	27.1	6.78e-05	0.5	0.977	imp	0.00306
5	52856504	rs2279516	C	G	114	26.5	6.8e-05	0.69	1	gen	0.000505
6	31220318	rs114207502	G	T	137	-28.6	6.85e-05	0.21	0.992	imp	0.0581
3	186214370	rs9872307	C	T	112	27	6.9e-05	0.63	1	gen	0.0259
10	61364545	rs7919042	A	G	140	-31.5	6.99e-05	0.58	1	imp	0.0103
10	61365105	rs12415404	A	C	140	-31.5	7e-05	0.58	1	gen	0.0162
10	61377003	rs3956825	G	A	150	-31.1	7.05e-05	0.51	0.991	imp	0.00451
19	52319230	rs4802870	G	A	133	27	7.07e-05	0.29	0.991	imp	0.000111
10	129476064	rs1936879	T	G	56	14.2	7.16e-05	0.07	0.989	imp	0.00765
20	49113631	rs78984788	C	T	50	13.1	7.18e-05	0.07	0.99	imp	0.0085
6	31219958	rs116159574	G	A	111	24.2	7.2e-05	0.21	0.985	imp	0.102
3	64710540	rs12636766	T	C	72	-16.2	7.27e-05	0.08	0.998	imp	0.000515
11	110202190	rs2068345	C	T	124	-29.7	7.3e-05	0.5	1	gen	0.000191
10	61360110	rs11006597	C	T	139	-31.3	7.32e-05	0.51	1	imp	0.00309
10	61361302	rs16913821	G	T	140	-31.3	7.32e-05	0.51	1	imp	0.00352
10	61361445	rs56083792	T	C	140	-31.3	7.32e-05	0.51	1	imp	0.00352
1	217232159	rs114469505	C	T	44	-15.3	7.33e-05	0.05	0.999	imp	0.00219
10	61359648	rs10509110	G	A	138	-31.3	7.33e-05	0.51	1	imp	0.00308
1	217229792	rs6682798	A	G	44	-15.3	7.37e-05	0.05	0.999	imp	0.00219
6	32151443	rs2070600	C	T	99	-24.5	7.5e-05	0.16	1	gen	0.00383
10	129457881	rs2386899	G	A	44	14	7.5e-05	0.07	1	imp	0.00425
10	61356496	rs11006595	G	A	138	-31.3	7.52e-05	0.51	0.999	imp	0.00304
10	61356538	rs7921200	G	A	138	-31.3	7.52e-05	0.51	0.999	imp	0.00304
3	186190686	rs11918217	C	T	202	22.8	7.54e-05	0.66	0.884	imp	0.000912
10	61355741	rs11305769	TA	T	138	-31.2	7.59e-05	0.51	0.999	imp	0.00304
19	52317248	rs73061065	G	C	132	26.9	7.63e-05	0.29	0.993	imp	0.000115
3	12490256	rs146172896	G	A	70	-15.2	7.65e-05	0.07	0.963	imp	0.00295
13	52471647	rs4375566	G	A	149	27.3	7.67e-05	0.51	0.992	imp	0.00664
19	52316958	rs73061063	T	C	132	26.9	7.73e-05	0.29	0.993	imp	0.000117
20	49115737	rs7272467	C	T	49	13	7.77e-05	0.06	0.993	imp	0.00857
19	52311527	rs62108948	A	C	127	26.9	7.83e-05	0.29	0.998	imp	0.000125
10	61353375	rs55957619	C	T	136	-31.2	7.84e-05	0.51	0.999	imp	0.00305
13	38584952	rs35501174	AT	A	65	-17.1	7.84e-05	0.08	0.74	imp	0.0723
3	186193825	rs4583643	C	T	179	25.7	7.85e-05	0.64	0.984	imp	0.00653
10	61363155	rs201894913	A	AG	143	-31.3	7.86e-05	0.51	0.989	imp	0.00362
10	73104178	rs883764	A	G	120	-27.8	7.9e-05	0.6	1	gen	0.00188
3	12490280	rs200425649	GGGAA	G	70	-15.2	7.95e-05	0.07	0.961	imp	0.00302
8	19048022	rs73208496	G	A	178	-20.6	8.11e-05	0.16	0.825	imp	0.00118
11	110204907	rs4237581	C	T	166	29.4	8.11e-05	0.5	0.989	imp	0.00023
11	110198768	rs11607296	G	A	132	29.4	8.17e-05	0.51	0.997	imp	0.000364
19	52312246	rs7253728	G	A	126	26.8	8.17e-05	0.29	0.998	imp	0.000129
1	217229674	rs6685662	G	T	43	15	8.2e-05	0.95	1	gen	0.00801
20	49117137	rs118130041	G	A	48	13	8.2e-05	0.06	0.994	imp	0.00894
1	217224368	rs17045075	T	G	60	-15.2	8.22e-05	0.05	0.96	imp	0.00262
11	110199122	rs55737543	G	T	129	29.4	8.22e-05	0.51	0.997	imp	0.000334
6	31157593	rs9295957	C	T	117	-25.3	8.3e-05	0.26	1	gen	0.000581
3	12487511	rs1186464	T	C	81	-15	8.32e-05	0.07	0.95	imp	0.0021
6	5919702	rs12213320	C	T	98	22.5	8.4e-05	0.83	1	gen	0.00252
11	110197693	rs61900228	C	T	131	29.3	8.45e-05	0.51	0.997	imp	0.000389
6	23169077	rs4610553	A	G	111	25	8.6e-05	0.79	1	gen	0.33
12	129228730	rs4760557	G	T	113	25.3	8.6e-05	0.36	1	gen	0.00444
3	186190920	rs4582047	T	A	194	22.8	8.63e-05	0.66	0.889	imp	0.00146
19	52314939	rs62108952	G	A	131	26.7	8.64e-05	0.29	0.997	imp	0.000131
19	52314879	rs62108951	T	C	131	26.7	8.67e-05	0.29	0.997	imp	0.000132
17	3766380	rs218705	G	A	188	29.8	8.7e-05	0.56	0.949	imp	0.0043
21	19816036	rs12483571	C	T	163	-16.5	8.76e-05	0.09	0.856	imp	0.00138
6	31192797	rs116365117	A	G	131	-27	8.78e-05	0.27	0.986	imp	0.00335
19	52314635	rs56408717	G	A	131	26.7	8.79e-05	0.29	0.997	imp	0.000134
10	61364378	rs2393559	C	G	139	-31	8.8e-05	0.59	1	gen	0.0164
1	161169521	rs77825966	C	T	128	17.7	8.84e-05	0.12	0.9	imp	0.000986
20	49132109	rs6020573	A	G	42	12.9	8.84e-05	0.06	0.997	imp	0.00985
6	31218889	rs4084262	A	G	96	-23.3	8.9e-05	0.8	1	gen	0.0178
20	49122288	rs6020565	G	A	42	12.9	8.91e-05	0.06	0.996	imp	0.0094
20	49134607	rs117635332	T	C	42	12.9	8.91e-05	0.06	0.995	imp	0.0102
1	217225792	rs17045085	G	A	56	-15.2	8.92e-05	0.05	0.972	imp	0.00288
20	49134776	rs6020574	C	T	42	12.8	8.93e-05	0.06	0.995	imp	0.0103
6	104433539	rs73766107	C	A	191	21.5	8.97e-05	0.19	0.925	imp	0.124
6	23181312	rs12663119	A	G	105	-23	9e-05	0.18	1	gen	0.542
10	61384326	rs11006609	T	C	196	-30.2	9.01e-05	0.58	0.968	imp	0.0366
12	133290887	rs7487204	G	C	57	7.3	9.04e-05	0.02	0.854	imp	0.0144
9	117585897	rs56211063	G	C	85	-16.8	9.06e-05	0.1	0.971	imp	4.26e-05
6	23174402	rs13206890	A	C	114	-23.6	9.07e-05	0.18	0.997	imp	0.0197
6	31192796	rs114972609	A	G	120	-27.2	9.13e-05	0.27	1	imp	0.00306
6	31091862	rs3094205	A	G	128	-30.8	9.2e-05	0.39	1	gen	0.0157
13	90230421	rs17662167	G	A	43	13	9.35e-05	0.07	0.999	imp	0.000232
13	38573313	rs9603299	T	C	66	-16.7	9.59e-05	0.09	0.996	imp	0.0869
7	10576721	rs10281864	A	C	126	-28	9.6e-05	0.5	1	gen	0.000218
20	49123432	rs6020568	A	G	42	12.5	9.6e-05	0.07	0.999	imp	0.0112
1	217228064	rs17045097	C	T	47	-15.1	9.63e-05	0.05	0.989	imp	0.00326
1	217227274	rs75254604	T	G	53	-15.1	9.64e-05	0.05	0.984	imp	0.00316
3	12494278	rs1185784	C	T	75	-14.7	9.65e-05	0.07	0.934	imp	0.00394
20	49131061	rs147839042	TTTTC	T	51	12.5	9.66e-05	0.07	0.993	imp	0.0119
19	52305106	rs4802868	G	C	130	25.6	9.7e-05	0.26	0.971	imp	0.000517
1	217227246	rs17045087	T	C	54	-15.1	9.71e-05	0.05	0.983	imp	0.00318
10	61384055	rs4948344	C	T	196	-29.9	9.71e-05	0.51	0.968	imp	0.0046
1	217227635	rs76854120	G	C	49	-15.1	9.73e-05	0.05	0.987	imp	0.00322
8	13849943	rs9285732	C	T	159	22.9	9.73e-05	0.82	0.908	imp	2.64e-05
18	41215658	rs994496	T	C	159	24.1	9.77e-05	0.35	0.976	imp	8.1e-05
13	52450757	rs9634848	C	T	151	-26.4	9.8e-05	0.5	0.975	imp	0.00533
13	90228745	rs9560394	T	C	45	12.9	9.8e-05	0.07	0.997	imp	0.000345
20	49072265	rs141988260	C	T	63	11.6	9.88e-05	0.07	0.871	imp	0.00086
10	61383763	rs4948343	G	A	197	-29.9	9.89e-05	0.51	0.969	imp	0.00482
13	52460226	rs9535783	C	A	155	26.5	9.9e-05	0.51	0.974	imp	0.0076
15	100913590	rs34674356	A	C	185	26	9.92e-05	0.6	0.915	imp	#N/A
20	49134709	rs6091174	C	A	42	12.4	9.99e-05	0.07	0.997	imp	0.0123
6	104426588	rs73768762	C	T	186	21.6	0.000101	0.2	0.936	imp	0.127
10	61383560	rs11006608	G	A	197	-29.8	0.000101	0.51	0.97	imp	0.00473
2	47603491	rs34595241	A	G	172	-24.3	0.000102	0.41	0.96	imp	0.0768
2	47603660	rs11695550	A	G	172	-24.3	0.000102	0.41	0.961	imp	0.0764
2	47619408	rs11692854	G	A	182	-24.6	0.000102	0.4	0.948	imp	0.155
14	107031994	rs2919820	A	G	198	28.9	0.000102	0.51	0.924	imp	0.00534
1	164898693	rs16836623	C	T	39	-9.8	0.000103	0.02	0.955	imp	0.0165
6	23178133	rs11751425	C	G	118	-23.6	0.000103	0.19	0.993	imp	0.0286
3	186218050	rs12636946	C	G	156	25.8	0.000104	0.63	0.99	imp	0.0179
4	146706344	rs116914627	C	G	45	-9.2	0.000105	0.02	0.825	imp	0.00759
18	36263844	rs12604931	C	T	167	23.2	0.000105	0.79	0.849	imp	1.91e-05
3	12488422	rs1699366	A	T	65	-15	0.000106	0.07	0.973	imp	0.00307
12	14577892	rs2231909	A	T	122	25.1	0.000106	0.37	0.999	imp	0.057
19	52348474	rs4802885	A	G	120	23.3	0.000106	0.22	0.991	imp	0.00214
6	104427569	rs57876549	A	G	186	21.5	0.000107	0.2	0.94	imp	0.13
12	107380452	rs12821586	C	T	15	7.5	0.000108	0.02	1	gen	0.881
7	10593658	rs17163246	C	T	135	27.7	0.00011	0.5	0.998	imp	1.87e-05
9	103996461	rs1341764	C	T	64	-16.2	0.00011	0.08	0.996	imp	0.0051
20	49137068	rs6012956	C	T	41	12.3	0.00011	0.06	0.989	imp	0.0136
7	10558779	rs1990103	G	T	130	28	0.000111	0.5	1	gen	0.000461
9	104003079	rs10989451	C	T	63	-16.2	0.000111	0.08	0.996	imp	0.00511
3	12488987	rs71894085	A	AT	66	-14.9	0.000112	0.07	0.973	imp	0.00313
7	10595273	rs34982830	C	G	141	27.6	0.000112	0.5	0.997	imp	2.07e-05
9	117579050	rs56006049	G	T	81	-16.7	0.000112	0.1	0.98	imp	4.14e-05
13	104819932	rs2893188	C	T	58	16.5	0.000112	0.92	1	gen	0.00372
19	52315046	rs200379966	CT	C	132	26.4	0.000112	0.3	0.994	imp	0.000122
7	10595100	rs11764188	A	G	141	27.6	0.000113	0.5	0.997	imp	2.07e-05
10	61375186	rs35980446	C	CA	149	-30.4	0.000113	0.51	0.991	imp	0.00386
10	61379559	rs11301574	TC	T	184	-30.1	0.000113	0.51	0.984	imp	0.00794
12	14502057	rs11055944	G	C	145	24.8	0.000113	0.37	0.99	imp	0.0562
12	14502065	rs9668240	C	T	145	24.8	0.000113	0.37	0.99	imp	0.0562
4	146610163	rs7673327	T	A	96	-12.7	0.000114	0.05	0.904	imp	0.343
12	14610660	rs2111509	G	T	122	25	0.000114	0.36	0.999	imp	0.0586
12	14565732	rs11055968	G	A	119	24.9	0.000115	0.37	0.999	imp	0.0594
1	171912403	rs12095081	A	G	123	-25.7	0.000116	0.34	0.991	imp	0.0463
6	104416140	rs73768711	G	A	186	21.5	0.000116	0.2	0.941	imp	0.121
14	107021489	rs10132771	A	G	201	27.8	0.000116	0.48	0.928	imp	0.0054
6	104414809	rs76447441	G	A	186	21.5	0.000117	0.2	0.941	imp	0.121
12	14563711	rs10845994	A	G	119	24.9	0.000117	0.37	0.999	imp	0.0597
14	107018173	rs2337924	G	A	202	27.4	0.000117	0.45	0.886	imp	0.00262
6	23176083	rs5874906	CT	C	112	-23.3	0.000118	0.19	0.992	imp	0.0228
11	110196789	rs4754441	C	T	125	-28.7	0.000118	0.49	1	gen	0.000353
14	107018168	rs2337925	C	T	202	27.3	0.000118	0.45	0.886	imp	0.00266
14	107018170	rs2879069	C	A	202	27.3	0.000118	0.45	0.886	imp	0.00265
6	104409918	rs57976783	C	T	185	21.4	0.000119	0.2	0.942	imp	0.12
12	14491341	rs34743546	ATACT	A	155	24.8	0.000119	0.37	0.979	imp	0.05
6	5900238	rs7766117	C	G	112	-22.8	0.00012	0.18	0.996	imp	0.0112
6	5903937	rs7764824	A	G	109	-22.8	0.00012	0.18	0.997	imp	0.0115
6	104409404	rs73765900	G	A	185	21.4	0.00012	0.2	0.942	imp	0.12
6	104409560	rs73765901	T	G	185	21.4	0.00012	0.2	0.942	imp	0.12
6	104409636	rs55937556	A	G	185	21.4	0.00012	0.2	0.942	imp	0.12
6	104409822	rs55869094	G	A	185	21.4	0.00012	0.2	0.942	imp	0.12
7	10534052	rs2882838	T	A	138	-27.9	0.00012	0.49	0.987	imp	9.29e-05
10	61385774	rs4948236	C	T	134	26.8	0.00012	0.34	1	gen	0.0332
12	14489465	rs4764079	G	A	156	24.7	0.00012	0.37	0.977	imp	0.0496
10	101201754	rs7068845	C	A	179	-27.4	0.000121	0.56	0.97	imp	0.000519
12	14491430	rs2007785	G	A	157	24.7	0.000121	0.37	0.979	imp	0.0502
20	49078159	rs188244453	G	A	65	11.4	0.000121	0.07	0.853	imp	0.00134
7	10535580	rs12703015	T	G	138	-27.8	0.000122	0.49	0.987	imp	9.49e-05
9	117578374	rs1322057	A	G	85	-16.7	0.000122	0.1	0.983	imp	4.22e-05
1	171908214	rs35766040	C	CT	130	-25.8	0.000123	0.33	0.987	imp	0.0508
12	69076654	rs2468417	A	G	157	28.2	0.000123	0.57	0.97	imp	0.016
12	14500166	rs11055942	G	C	143	24.8	0.000125	0.37	0.993	imp	0.0591
14	87020724	rs148472674	G	T	45	9.3	0.000125	0.04	0.898	imp	0.00453
6	1755852	rs12208162	C	T	118	-21.9	0.000126	0.2	0.981	imp	0.0226
6	23175083	rs4291083	C	T	105	-23	0.000126	0.19	1	gen	0.167
6	31091992	rs3094204	A	G	128	-28.5	0.000126	0.6	1	gen	0.0142
13	104839300	rs7336613	A	T	57	13.3	0.000127	0.02	0.997	imp	0.00425
13	104840068	rs9514234	A	G	60	13.3	0.000127	0.95	0.997	imp	0.00425
6	104407913	rs78980672	A	G	186	21.3	0.000128	0.2	0.94	imp	0.127
13	52449347	rs9535781	G	A	154	25.8	0.000128	0.5	0.978	imp	0.00398
13	104831668	rs9558259	T	C	44	13.3	0.000128	0.95	0.999	imp	0.00425
13	104834286	rs11445539	A	AG	44	13.3	0.000128	0.95	0.999	imp	0.00426
13	104834672	rs6491832	G	T	44	13.3	0.000128	0.95	0.999	imp	0.00427
13	104835711	rs4772614	G	T	51	13.3	0.000128	0.95	0.999	imp	0.00427
3	35931074	rs7611306	C	A	98	20	0.000129	0.19	0.983	imp	0.0766
12	14514881	rs7958859	A	G	125	25	0.000129	0.37	0.997	imp	0.0819
22	42225018	rs7285782	T	G	111	-21.8	0.000129	0.19	0.979	imp	0.0352
19	52347647	rs17762172	G	T	114	23.2	0.00013	0.22	0.999	imp	0.00263
7	29455111	rs55719273	T	TA	187	22.3	0.000131	0.27	0.897	imp	0.000845
9	117575913	rs55951892	C	A	79	-16.7	0.000131	0.1	0.988	imp	4.18e-05
12	14504835	rs73058705	A	C	121	24.8	0.000131	0.37	0.998	imp	0.0613
19	52346854	rs12462406	T	G	107	23.2	0.000131	0.22	1	imp	0.00266
19	52347094	rs10153485	C	A	107	23.2	0.000131	0.22	1	imp	0.00265
19	52347491	rs10153496	T	C	110	23.2	0.000131	0.22	0.999	imp	0.00265
22	42226950	rs9611674	C	T	112	-21.8	0.000131	0.19	0.98	imp	0.0339
4	146636545	rs35709140	C	T	120	-12	0.000132	0.05	0.834	imp	0.156
19	52346306	rs17835105	C	T	107	23.1	0.000132	0.22	0.999	imp	0.00267
19	52346445	rs35771860	G	A	107	23.1	0.000132	0.22	0.999	imp	0.00267
19	52346462	rs35122610	T	C	107	23.1	0.000132	0.22	0.999	imp	0.00267
19	52346515	rs17835129	A	C	107	23.1	0.000132	0.22	1	imp	0.00267
19	52346592	rs35052202	AT	A	107	23.1	0.000132	0.22	1	imp	0.00267
19	52346648	rs35128825	T	A	107	23.1	0.000132	0.22	1	imp	0.00267
19	52346653	rs35001177	C	T	107	23.1	0.000132	0.22	1	imp	0.00267
19	52346770	rs12459661	C	T	107	23.1	0.000132	0.22	1	imp	0.00267
1	239309498	rs12564195	T	C	155	27.6	0.000133	0.35	0.958	imp	0.000818
19	52344436	rs13344806	T	C	107	23.1	0.000133	0.22	0.999	imp	0.00267
19	52344544	rs13346646	C	T	107	23.1	0.000133	0.22	0.999	imp	0.00267
19	52344572	rs13346630	A	G	107	23.1	0.000133	0.22	0.999	imp	0.00267
19	52344683	rs13346665	C	T	107	23.1	0.000133	0.22	0.999	imp	0.00267
19	52344873	rs4802881	A	G	107	23.1	0.000133	0.22	0.999	imp	0.00267
19	52344909	rs4801899	T	C	107	23.1	0.000133	0.22	0.999	imp	0.00267
19	52345017	rs4801900	C	T	107	23.1	0.000133	0.22	0.999	imp	0.00267
19	52345102	rs4802882	A	G	107	23.1	0.000133	0.22	0.999	imp	0.00267
19	52345139	rs4802883	T	A	107	23.1	0.000133	0.22	0.999	imp	0.00267
19	52345310	rs4801901	C	G	107	23.1	0.000133	0.22	0.999	imp	0.00267
19	52345617	rs12459026	C	T	107	23.1	0.000133	0.01	0.972	imp	0.00267
19	52345843	rs12459483	A	G	107	23.1	0.000133	0.22	0.999	imp	0.00267
19	52346372	rs80203330	C	T	107	23.1	0.000133	0.22	0.999	imp	0.00267
19	52346405	rs17835123	C	T	107	23.1	0.000133	0.22	0.999	imp	0.00267
2	169206239	rs17805903	G	C	76	-17.3	0.000134	0.12	0.993	imp	0.000285
6	104402997	rs73765896	A	G	186	21.3	0.000134	0.2	0.949	imp	0.121
12	14580138	rs4444133	C	T	121	24.6	0.000134	0.36	1	imp	0.0565
19	52343857	rs181260533	A	C	107	23.1	0.000134	0.22	0.999	imp	0.00267
19	52343861	rs141181606	AAT	A	107	23.1	0.000134	0.22	0.999	imp	0.00267
19	52344032	rs77059242	C	G	107	23.1	0.000134	0.22	0.999	imp	0.00267
19	52344060	rs76675936	A	G	107	23.1	0.000134	0.22	0.999	imp	0.00267
6	5910329	rs1001290	C	T	103	22.5	0.000135	0.82	1	gen	0.01
6	104408694	rs75999522	A	G	185	21.2	0.000135	0.2	0.944	imp	0.13
13	90233373	rs74574014	G	A	42	12.5	0.000135	0.07	0.999	imp	0.000128
2	140809034	rs4954818	A	G	121	-26.5	0.000136	0.51	1	gen	0.00354
3	35928063	rs9311121	C	T	95	20	0.000136	0.19	0.987	imp	0.0799
9	117574220	rs55768522	G	A	79	-16.6	0.000136	0.1	0.99	imp	4.23e-05
12	14495611	rs4764083	A	C	155	24.5	0.000136	0.37	0.98	imp	0.0602
19	52314161	rs11670020	A	G	138	26.4	0.000136	0.3	0.993	imp	0.000144
22	42229562	rs13057991	C	T	112	-21.7	0.000136	0.02	0.984	imp	0.0323
3	35922177	rs7644117	G	T	124	20	0.000137	0.19	0.987	imp	0.0809
10	61322015	rs11006576	C	T	133	-29.8	0.000137	0.51	1	gen	0.00326
3	64690971	rs4558750	A	G	68	-13.5	0.000138	0.06	0.953	imp	0.000647
3	186220851	rs1868148	T	C	159	25	0.000138	0.63	0.986	imp	0.0239
11	26605331	rs12295638	C	T	113	25.5	0.000138	0.7	1	gen	0.00945
13	44454705	rs9525863	G	A	128	21.1	0.000138	0.21	0.962	imp	0.347
13	52476109	rs9535786	G	C	154	25.9	0.000138	0.5	0.987	imp	0.00493
13	90233991	rs9555918	A	G	40	12.5	0.000138	0.07	1	gen	0.00134
3	35926289	rs9311120	C	A	94	20	0.000139	0.19	0.989	imp	0.0814
3	186221398	rs1868147	T	C	161	25	0.000139	0.63	0.985	imp	0.0242
9	117650465	rs77725210	A	G	79	-17.7	0.000139	0.09	0.982	imp	0.000931
3	35941971	rs140107310	T	C	91	16	0.00014	0.11	0.921	imp	0.00852
3	35943340	rs146865562	C	A	91	16	0.00014	0.11	0.921	imp	0.00866
3	186220358	rs7648822	G	C	157	25.1	0.000141	0.63	0.989	imp	0.0234
6	104398663	rs75491567	T	G	184	21.3	0.000141	0.2	0.951	imp	0.118
13	27268054	rs80038719	T	C	73	18.5	0.000141	0.13	0.989	imp	0.0085
6	32133344	rs144769310	A	C	136	-23.8	0.000142	0.17	0.972	imp	0.000399
3	35946801	rs79504674	C	T	89	15.9	0.000143	0.11	0.922	imp	0.00902
3	64697153	rs35408269	T	A	75	-13.9	0.000143	0.07	0.984	imp	0.000197
7	10579986	rs10225633	T	C	134	27.1	0.000143	0.51	0.992	imp	3.36e-05
12	14570639	rs12370700	T	C	120	24.5	0.000143	0.37	0.999	imp	0.0589
1	171910883	rs12060039	A	G	123	-25.4	0.000144	0.33	0.989	imp	0.0496
3	186219564	rs9815661	T	C	153	25.2	0.000144	0.63	0.991	imp	0.0197
3	186219587	rs9815675	T	C	154	25.2	0.000144	0.63	0.991	imp	0.0198
4	42788309	rs13101579	C	T	105	-25.7	0.000144	0.27	1	gen	0.00835
6	104402626	rs75589149	T	C	186	21.2	0.000144	0.2	0.946	imp	0.128
12	14569204	rs5796594	TTATTTAA	T	120	24.4	0.000144	0.37	0.999	imp	0.0591
12	14571814	rs7967823	G	A	118	25.5	0.000144	0.43	0.999	imp	0.0273
20	49198288	rs200369567	C	CT	96	11.9	0.000144	0.06	0.947	imp	0.0306
1	239308411	rs7537019	A	T	155	27.4	0.000145	0.35	0.948	imp	0.000501
3	186219211	rs17296175	C	T	153	25.2	0.000145	0.63	0.991	imp	0.0199
3	186219289	rs17296217	T	C	153	25.2	0.000145	0.63	0.991	imp	0.0198
3	186219400	rs56146081	A	T	153	25.2	0.000145	0.63	0.991	imp	0.0198
3	186219438	rs55801959	C	A	153	25.2	0.000145	0.63	0.991	imp	0.0198
13	27266600	rs1927514	A	G	70	18.5	0.000145	0.12	0.994	imp	0.00876
13	27252124	rs144439639	G	GA	62	18.5	0.000147	0.12	1	imp	0.00879
1	171906440	rs12046777	A	T	123	-25.4	0.000148	0.33	0.99	imp	0.0501
3	186217901	rs12636908	C	T	150	25.1	0.000148	0.63	0.991	imp	0.0202
3	186217917	rs12629057	T	A	151	25.1	0.000148	0.63	0.991	imp	0.0202
3	186218323	rs9865487	G	C	152	25.1	0.000148	0.63	0.991	imp	0.0201
6	5899262	rs66912941	G	A	144	-21.9	0.000148	0.17	0.986	imp	0.00499
12	14527769	rs10845989	A	G	121	24.7	0.000148	0.37	0.999	imp	0.0705
13	27234702	rs80262244	G	C	63	18.5	0.000148	0.12	0.999	imp	0.00882
13	27237070	rs17084449	G	A	63	18.5	0.000148	0.12	0.999	imp	0.00893
13	27242226	rs142342685	GA	G	63	18.5	0.000148	0.12	0.999	imp	0.00893
13	27258086	rs77701114	C	T	64	18.5	0.000148	0.12	0.999	imp	0.00879
3	186217856	rs12629053	T	C	150	25.1	0.000149	0.63	0.991	imp	0.0202
17	3765268	rs2915546	T	G	188	29.1	0.000149	0.56	0.954	imp	0.00402
12	14573499	rs12301284	C	G	121	24.5	0.00015	0.36	0.999	imp	0.0587
13	52463771	rs75079826	T	G	167	24.9	0.00015	0.6	0.962	imp	0.0241
12	14517291	rs2417345	C	T	121	24.7	0.000151	0.37	0.999	imp	0.07
6	104397937	rs78794620	G	C	184	21.1	0.000152	0.2	0.949	imp	0.125
1	164890868	rs112271508	T	C	35	-9.4	0.000153	0.02	0.967	imp	0.0284
3	186217543	rs62290745	G	A	150	25.1	0.000153	0.63	0.991	imp	0.0205
10	35888637	rs16936162	A	G	73	-17.8	0.000153	0.11	1	gen	0.0024
12	117203927	rs12426049	T	A	177	-17.6	0.000153	0.14	0.932	imp	0.00175
3	35914589	rs9838282	C	A	138	19.3	0.000154	0.19	0.972	imp	0.0885
9	16231290	rs76549588	A	C	129	-21	0.000154	0.15	0.948	imp	0.0449
18	12267865	rs4796957	A	G	129	-27.7	0.000154	0.61	1	gen	0.052
19	57656429	rs12986338	G	T	189	-23.5	0.000154	0.26	0.903	imp	0.000221
19	57656586	rs12462373	T	C	189	-23.5	0.000154	0.26	0.903	imp	0.000221
19	57661325	rs12982750	A	G	190	-23.5	0.000154	0.26	0.909	imp	0.000215
1	171893999	rs6425491	A	T	139	-25.4	0.000155	0.33	0.988	imp	0.0352
7	10572172	rs116609860	C	G	132	27.2	0.000155	0.51	0.999	imp	4.1e-05
7	10572253	rs143740345	C	T	132	27.2	0.000155	0.51	0.999	imp	4.09e-05
11	132983037	rs985629	C	G	160	-23.7	0.000155	0.76	0.965	imp	0.00319
19	57660964	rs34380062	G	A	191	-23.5	0.000155	0.26	0.909	imp	0.000214
3	186217278	rs28818294	T	C	150	25	0.000156	0.63	0.992	imp	0.0207
7	10572811	rs6965156	G	A	132	27.1	0.000156	0.51	0.999	imp	4.02e-05
3	186217122	rs9859626	C	T	151	25	0.000157	0.63	0.992	imp	0.0208
7	10573187	rs6965757	G	A	134	27.1	0.000157	0.51	0.999	imp	3.91e-05
9	117567013	rs4979462	C	T	77	-16.6	0.000157	0.1	0.994	imp	4.74e-05
21	28061641	rs2830392	C	T	26	10	0.000157	0.04	0.999	imp	0.00093
21	28066700	rs2830402	A	C	25	10	0.000157	0.04	1	gen	0.00468
21	28068431	rs113821022	T	G	26	10	0.000157	0.04	0.999	imp	0.00093
1	98403049	rs118028443	T	C	58	-8.9	0.000158	0.02	0.85	imp	0.00456
1	171895236	rs12041877	T	G	139	-25.4	0.000158	0.33	0.988	imp	0.0389
7	10573326	rs13226450	C	T	133	27.1	0.000158	0.51	0.999	imp	3.97e-05
12	14502497	rs9668725	C	T	117	-24.7	0.000158	0.64	1	gen	0.0127
12	14521424	rs11055952	C	T	120	24.7	0.000158	0.37	1	imp	0.0724
12	14543047	rs4763382	C	T	120	24.7	0.000158	0.37	1	imp	0.0678
13	52454291	rs4310756	T	C	147	25.2	0.000158	0.55	0.973	imp	0.0112
19	52328510	rs10445582	T	C	120	23	0.000158	0.22	0.992	imp	0.00436
21	28068765	rs2830405	A	T	33	10	0.000158	0.04	0.997	imp	0.000939
5	19926093	rs4866042	A	G	68	16.8	0.000159	0.13	1	gen	0.00972
6	104419887	rs75647020	A	G	188	20.6	0.000159	0.2	0.937	imp	0.111
7	10573569	rs13246339	T	C	132	27.1	0.000159	0.51	0.999	imp	3.92e-05
13	90222285	rs9560392	A	G	47	12.3	0.000159	0.07	0.985	imp	0.000302
19	52328133	rs7254019	G	A	120	23	0.000159	0.22	0.991	imp	0.00435
21	16403559	rs112815823	T	C	188	24.8	0.000159	0.34	0.924	imp	0.00145
1	56051105	rs11206625	C	T	151	24.3	0.00016	0.38	0.979	imp	0.00113
4	177466277	rs309795	A	C	114	-22.8	0.00016	0.73	0.989	imp	0.212
12	14536658	rs12315959	T	A	148	24.4	0.00016	0.36	0.982	imp	0.0673
1	13919780	rs16851999	A	G	31	-11	0.000161	0.95	1	gen	0.281
5	19927690	rs1508626	G	A	72	16.8	0.000161	0.14	0.997	imp	0.0588
1	171916098	rs6669142	A	C	121	-25.3	0.000162	0.34	0.992	imp	0.0532
2	169204928	rs6706125	T	A	72	-17.7	0.000162	0.12	1	imp	0.000216
2	169205164	rs6706477	T	G	72	-17.7	0.000162	0.12	1	imp	0.000216
2	242269475	rs117590694	C	T	79	-12.1	0.000162	0.05	0.819	imp	0.00273
3	156753029	rs4680332	G	T	103	21	0.000162	0.78	1	gen	0.0225
6	31213583	rs114142645	T	C	175	-28.4	0.000162	0.36	0.943	imp	0.0172
7	112828	rs11185556	A	C	111	24	0.000162	0.71	1	gen	0.0298
7	10574851	rs149329679	G	A	132	27.1	0.000162	0.51	1	imp	3.77e-05
8	39345265	rs7827485	A	G	18	-8	0.000162	0.02	1	gen	0.166
12	14557680	rs2193504	C	T	127	24.3	0.000162	0.36	0.991	imp	0.0632
1	56050628	rs66983272	CT	C	152	24.2	0.000163	0.38	0.979	imp	0.00119
1	171903885	rs16843578	T	C	122	-25.4	0.000163	0.33	0.99	imp	0.0417
2	169205451	rs7597687	G	A	72	-17.7	0.000163	0.12	1	imp	0.000215
5	19929091	rs144208464	CCA	C	72	16.7	0.000163	0.14	0.996	imp	0.0589
7	10574963	rs144529787	A	G	132	27.1	0.000163	0.51	1	imp	3.75e-05
18	67548627	rs1124980	C	T	86	-19.5	0.000163	0.86	1	gen	0.311
7	10552214	rs35246089	A	G	138	27.2	0.000164	0.51	0.993	imp	7.51e-05
7	10575402	rs10952220	C	G	132	27	0.000164	0.51	1	imp	3.7e-05
7	10575441	rs11980075	A	T	132	27	0.000164	0.51	1	imp	3.7e-05
9	114873628	rs17232633	G	A	109	-16.6	0.000164	0.1	0.938	imp	0.0109
7	10577138	rs7792004	G	A	135	27	0.000165	0.51	0.999	imp	3.55e-05
7	10577373	rs7795770	G	A	133	27	0.000165	0.01	0.567	imp	3.59e-05
12	14584607	rs112537031	T	C	174	22.2	0.000165	0.32	0.856	imp	0.0465
12	14584612	rs111493191	G	A	174	22.2	0.000165	0.32	0.856	imp	0.0465
5	19925733	rs13157645	A	T	83	16.7	0.000166	0.14	0.995	imp	0.0606
7	10552763	rs4631368	G	C	138	27.2	0.000166	0.51	0.993	imp	7.58e-05
7	10576130	rs10264761	A	C	133	27	0.000166	0.51	1	imp	3.61e-05
2	169213478	rs1452284	G	A	152	-17.1	0.000167	0.13	0.917	imp	0.000175
7	10576502	rs17163180	C	T	135	27	0.000167	0.06	0.898	imp	3.64e-05
7	10577029	rs7791845	G	A	133	27	0.000167	0.51	0.999	imp	3.54e-05
7	10577218	rs36043874	A	AG	136	27	0.000167	0.51	0.998	imp	3.62e-05
13	52448493	rs7325195	T	A	154	25.5	0.000167	0.5	0.981	imp	0.00386
4	3473650	rs4690103	G	A	201	26.4	0.000168	0.46	0.867	imp	0.00133
6	5928289	rs12193231	A	G	101	-22.5	0.000168	0.18	1	gen	0.00563
7	10576570	rs10271486	T	A	132	27	0.000168	0.51	1	imp	3.57e-05
3	64722059	rs76027312	G	A	85	-15.4	0.000169	0.08	0.957	imp	0.000624
10	61331453	rs10826317	G	A	141	-29.8	0.000169	0.58	0.995	imp	0.0229
12	14483149	rs10845977	A	C	168	24.9	0.00017	0.42	0.954	imp	0.0433
14	107029017	rs2516933	A	G	193	28.1	0.00017	0.5	0.957	imp	0.0071
14	50802727	rs7148089	A	C	115	25.3	0.000171	0.67	1	gen	0.0217
15	71053445	rs11636781	C	G	201	23.6	0.000171	0.7	0.828	imp	0.00319
1	171912692	rs79074610	A	C	123	-25.3	0.000172	0.33	0.991	imp	0.0596
5	19920211	rs12653843	T	C	114	16.9	0.000172	0.13	0.976	imp	0.121
12	14535551	rs11055957	C	T	119	-24.7	0.000172	0.64	1	gen	0.0172
13	52472868	rs9563077	G	T	123	-25.2	0.000172	0.38	1	gen	0.0907
6	104394593	rs60102274	T	C	184	21	0.000173	0.2	0.956	imp	0.123
2	47619080	rs11125135	T	C	183	-23.5	0.000174	0.43	0.947	imp	0.0802
13	31749363	rs9570793	A	G	153	-25.4	0.000175	0.34	0.983	imp	0.000442
1	171911475	rs16843595	T	G	123	-25.2	0.000176	0.33	0.99	imp	0.0603
6	5898048	rs7744234	G	A	112	-22.2	0.000177	0.18	0.992	imp	0.0129
12	14584617	rs115166676	C	T	174	22.1	0.000177	0.32	0.859	imp	0.0496
12	14584618	rs146578256	A	G	174	22.1	0.000177	0.32	0.859	imp	0.0496
12	14584620	rs115863043	A	G	174	22.1	0.000177	0.32	0.859	imp	0.0496
1	171909568	rs16843588	T	G	123	-25.2	0.000178	0.33	0.99	imp	0.0596
3	35916688	rs144200599	G	T	131	19.6	0.000178	0.19	0.979	imp	0.0765
6	104392043	rs76808173	G	T	185	21	0.000178	0.2	0.957	imp	0.123
7	134631082	rs2347903	A	G	124	13.6	0.000178	0.1	0.847	imp	0.00694
12	14483194	rs11055932	G	A	169	24.8	0.000178	0.42	0.955	imp	0.0438
16	81980019	rs8056564	C	T	119	-24	0.000178	0.58	1	gen	0.251
17	9179762	rs79339816	A	G	173	-21.3	0.000178	0.16	0.938	imp	0.00843
19	52341788	rs10412936	T	C	107	22.6	0.000178	0.22	0.999	imp	0.00271
1	171914327	rs12048003	C	A	122	-25.3	0.000179	0.34	0.993	imp	0.0609
12	14587017	rs11055972	T	A	126	25.1	0.000179	0.4	0.95	imp	0.0334
15	100428329	rs11857537	G	T	201	-26.5	0.000179	0.35	0.918	imp	#N/A
3	152073055	rs3920075	C	T	99	22	0.00018	0.8	1	gen	0.0116
19	52340084	rs10402652	G	A	107	22.6	0.00018	0.22	0.999	imp	0.00273
13	52491003	rs12857062	G	C	158	-25.4	0.000181	0.49	0.98	imp	0.00325
6	104386078	rs61174065	C	CA	178	21	0.000183	0.2	0.957	imp	0.117
12	14595456	rs7299037	G	A	125	25	0.000183	0.41	0.995	imp	0.0359
14	107021219	rs8006350	T	G	198	27.8	0.000183	0.48	0.949	imp	0.00484
15	101702901	rs4965800	C	T	128	28	0.000183	0.43	1	gen	0.00624
6	104388183	rs73765892	T	C	183	21	0.000184	0.2	0.96	imp	0.12
11	62700359	rs10431145	T	C	157	-22.8	0.000184	0.21	0.95	imp	0.00297
5	133437346	rs30503	G	C	188	-25	0.000185	0.42	0.954	imp	0.0287
11	62700264	rs138247446	C	CA	157	-22.8	0.000185	0.21	0.951	imp	0.00325
3	64682784	rs4330247	T	C	85	-13.2	0.000186	0.06	0.964	imp	0.00238
3	35925872	rs9869067	A	G	85	-19.5	0.000187	0.81	1	gen	0.035
7	29414896	rs4358687	C	T	188	-24.9	0.000187	0.38	0.968	imp	0.0598
10	32018561	rs11008614	A	C	134	-20.7	0.000187	0.19	0.983	imp	0.0192
10	32018798	rs3858247	C	T	134	-20.7	0.000187	0.19	0.983	imp	0.0194
18	55227722	rs1787998	C	A	129	-26.9	0.000187	0.51	0.998	imp	0.00963
6	104384379	rs202142353	A	AGGT	177	21	0.000188	0.2	0.958	imp	0.114
9	104091153	rs79701558	G	A	143	-14.5	0.000188	0.08	0.846	imp	0.0378
9	137359464	rs10776935	A	G	131	-23.2	0.000188	0.21	0.991	imp	0.0275
10	32022205	rs56366450	G	A	133	-20.7	0.000188	0.19	0.985	imp	0.0194
10	32022944	rs3847410	A	G	134	-20.7	0.000188	0.19	0.985	imp	0.0194
10	32023038	rs3847411	A	T	134	-20.7	0.000188	0.19	0.985	imp	0.0194
2	42742342	rs192486370	G	T	22	-7	0.000189	0.02	0.984	imp	0.174
2	140794737	rs10221883	G	T	122	26	0.000189	0.49	1	gen	0.00321
17	9180174	rs12940941	C	T	175	-21.2	0.000189	0.16	0.933	imp	0.00954
14	25890285	rs2754089	A	G	100	18.6	0.00019	0.86	0.997	imp	0.0111
14	97658940	rs116019872	T	C	157	24.2	0.00019	0.78	0.984	imp	0.000328
18	55229094	rs1646593	A	G	129	-26.9	0.00019	0.51	0.999	imp	0.00993
2	69126391	rs56348063	C	T	139	-17.9	0.000192	0.13	0.932	imp	0.00629
7	10552216	rs35060268	A	G	140	26.7	0.000193	0.5	0.992	imp	8.18e-05
18	55229895	rs1736439	T	C	127	-26.8	0.000193	0.51	0.999	imp	0.0101
2	169215811	rs72889121	T	G	152	-17	0.000194	0.13	0.902	imp	0.00011
13	38647038	rs2181673	T	C	73	16.5	0.000194	0.91	0.993	imp	0.136
1	4541724	rs28597953	G	C	85	10.9	0.000195	0.05	0.862	imp	0.000689
10	32027789	rs11008618	T	A	122	-20.7	0.000195	0.19	0.993	imp	0.0212
10	129438513	rs4335462	C	A	172	-15.4	0.000195	0.89	0.818	imp	0.00188
14	107018715	rs11160994	G	A	191	28.2	0.000195	0.48	0.958	imp	0.00619
14	107018806	rs7493533	A	G	190	28.2	0.000195	0.48	0.958	imp	0.00621
14	107019037	rs4636801	T	C	190	28.2	0.000195	0.48	0.959	imp	0.00616
14	107019106	rs4627223	T	G	190	28.2	0.000195	0.48	0.959	imp	0.00617
18	55232790	rs1790607	A	G	121	-26.8	0.000195	0.51	1	imp	0.0103
1	4541735	rs12057544	C	T	86	10.9	0.000196	0.05	0.862	imp	0.000698
1	171919451	rs7514595	C	T	121	-25.1	0.000196	0.34	0.998	imp	0.0586
1	217228165	rs78463119	A	G	45	-12.8	0.000196	0.05	0.922	imp	0.00385
8	19056642	rs1567926	G	A	164	22	0.000196	0.82	0.849	imp	0.00962
14	107019346	rs4531638	A	G	191	28.2	0.000196	0.48	0.959	imp	0.00621
14	107019438	rs113771755	AT	A	191	28.2	0.000196	0.48	0.959	imp	0.00619
4	21169399	rs6826894	T	C	137	26.2	0.000197	0.33	0.993	imp	0.000947
5	53054065	rs271213	G	A	169	17	0.000197	0.86	0.848	imp	0.0127
6	104384385	rs73765890	A	T	177	20.9	0.000197	0.2	0.963	imp	0.118
14	107019282	rs4526923	C	A	190	28.2	0.000197	0.48	0.959	imp	0.00621
15	100427394	rs28723567	G	A	197	-26.6	0.000198	0.35	0.935	imp	#N/A
3	186221626	rs878094	T	A	170	23.6	0.000199	0.65	0.966	imp	0.0471
6	31201207	rs140714809	G	A	99	-20.4	0.000199	0.17	0.999	imp	0.01
13	109128180	rs4772974	A	G	125	-26.5	0.000199	0.59	1	gen	0.0205
19	52309635	rs7248607	A	G	140	25.8	0.000199	0.3	0.989	imp	0.00018
6	5903663	rs11243039	G	A	102	-21.4	0.0002	0.17	0.999	imp	0.00469
6	5903665	rs11243040	G	T	102	-21.4	0.0002	0.17	0.999	imp	0.00469
6	5903994	rs7744130	G	A	100	-21.4	0.0002	0.17	0.999	imp	0.00466
6	5904322	rs7769375	A	G	100	-21.4	0.0002	0.17	0.999	imp	0.00466
9	104000529	rs142401940	G	T	64	-15.7	0.0002	0.08	0.996	imp	0.00737
14	25887879	rs1955870	C	T	87	18.5	0.0002	0.86	1	gen	0.0587
14	25888054	rs1955868	T	A	87	18.5	0.0002	0.86	1	imp	0.0116
14	25888146	rs2754083	G	A	87	18.5	0.0002	0.86	1	imp	0.0116
14	25888316	rs1080814	A	T	87	18.5	0.0002	0.86	1	imp	0.0116
14	25888576	rs1080815	T	C	87	18.5	0.0002	0.86	1	imp	0.0116
14	25888677	rs2754084	A	G	87	18.5	0.0002	0.86	1	imp	0.0116
14	25888706	rs2754085	A	T	87	18.5	0.0002	0.86	1	imp	0.0116
14	25888827	rs2754086	T	C	87	18.5	0.0002	0.86	1	imp	0.0116
14	25888897	rs2748208	G	A	87	18.5	0.0002	0.86	1	imp	0.0116
14	25889188	rs34350516	TA	T	87	18.5	0.0002	0.86	1	imp	0.0116
14	25889339	rs2754087	T	A	87	18.5	0.0002	0.86	1	imp	0.0116
14	25889842	rs1955866	G	A	87	18.5	0.0002	0.86	1	imp	0.0116
14	25890162	rs1955865	A	G	87	18.5	0.0002	0.86	1	imp	0.0116
14	25890220	rs2754088	T	G	87	18.5	0.0002	0.86	1	imp	0.0116
14	107015685	rs12881107	G	C	196	27.8	0.0002	0.48	0.935	imp	0.00787
19	52314870	rs10410366	C	A	134	25.7	0.0002	0.3	0.996	imp	0.00018
19	52310112	rs7252329	C	T	139	25.7	0.000201	0.3	0.992	imp	0.000184
12	14534426	rs11055956	G	A	118	25.2	0.000202	0.43	1	imp	0.0346
12	14536005	rs11055959	C	G	118	25.2	0.000202	0.43	1	imp	0.0345
12	14542541	rs10734875	A	G	120	25.2	0.000202	0.43	1	imp	0.0328
12	14570451	rs7956414	G	A	120	25	0.000202	0.43	0.999	imp	0.0276
12	14607571	rs7297660	G	C	124	24.7	0.000202	0.41	0.994	imp	0.0497
14	99252747	rs146394417	A	AGGTGT	126	-21.2	0.000202	0.16	0.942	imp	0.000116
14	99252752	rs199613020	T	TGGTGA	126	-21.2	0.000202	0.16	0.942	imp	0.000128
12	14523972	rs7137532	G	T	119	25.2	0.000203	0.43	1	imp	0.0347
2	140823041	rs10197176	G	A	145	26.1	0.000204	0.5	0.986	imp	0.0072
12	14517089	rs4550275	T	C	120	25.1	0.000204	0.14	0.96	imp	0.0342
12	14521376	rs6488679	G	T	119	25.2	0.000204	0.43	1	imp	0.0347
12	133293843	rs56741533	C	A	35	6.6	0.000204	0.02	0.902	imp	0.00992
14	25887153	rs201116354	T	TCC	91	-18.4	0.000204	0.14	0.995	imp	0.0153
6	104383122	rs73765889	A	G	176	20.9	0.000205	0.2	0.964	imp	0.12
12	14515704	rs7311765	C	T	120	25.1	0.000205	0.43	0.997	imp	0.034
14	25887135	rs2754080	C	G	91	-18.4	0.000205	0.14	0.995	imp	0.0154
14	25887667	rs2754082	A	G	89	18.5	0.000205	0.86	0.999	imp	0.0118
14	25890119	rs10141125	C	T	85	18	0.000205	0.86	1	gen	0.0495
19	52314515	rs58804827	C	CA	134	25.7	0.000205	0.3	0.997	imp	0.000195
3	35914884	rs1994477	T	C	152	19.3	0.000206	0.19	0.973	imp	0.12
6	31328517	rs2523579	T	C	99	-21.5	0.000206	0.82	0.992	imp	0.405
12	14541011	rs10845991	T	G	122	25.1	0.000206	0.43	0.998	imp	0.035
12	14541012	rs10845992	T	A	122	25.1	0.000206	0.43	0.998	imp	0.035
4	146897773	rs6820440	C	T	77	17.5	0.000207	0.87	1	gen	0.0403
14	107017181	rs12888661	T	C	192	27.9	0.000207	0.48	0.946	imp	0.0054
14	25887533	rs2754081	G	A	89	18.4	0.000208	0.86	0.998	imp	0.0119
14	107017168	rs12887369	C	T	192	27.9	0.000208	0.48	0.946	imp	0.0054
19	36846642	rs13346906	C	T	18	8.5	0.000208	0.99	1	gen	0.272
3	152092875	rs6765074	T	C	162	24.8	0.000209	0.72	0.941	imp	0.00286
12	14593570	rs11355151	AC	A	125	24.1	0.000209	0.35	0.995	imp	0.0727
12	14633223	rs11055991	A	G	127	24.2	0.000209	0.36	0.997	imp	0.0694
14	107017111	rs12887542	G	A	192	27.9	0.000209	0.48	0.946	imp	0.00542
2	173905497	rs3769215	A	G	122	-25	0.00021	0.72	1	gen	0.174
4	146895966	rs35957309	C	CA	88	-17.5	0.00021	0.13	0.998	imp	0.00118
2	223344560	rs11694198	G	C	97	20.2	0.000211	0.2	0.993	imp	0.0851
7	50478627	rs1110701	A	G	65	16.2	0.000211	0.1	0.995	imp	0.00735
12	14603093	rs60154460	CT	C	126	24	0.000211	0.35	0.995	imp	0.0735
12	14604912	rs11055976	G	T	125	24	0.000211	0.35	0.995	imp	0.0736
13	52455098	rs1748124	T	C	148	24.9	0.000211	0.54	0.975	imp	0.0135
14	95254316	rs56331510	C	T	126	10	0.000211	0.05	0.804	imp	0.00152
14	107017811	rs2337932	G	C	193	27.8	0.000211	0.48	0.946	imp	0.00507
20	49139555	rs7274623	G	A	42	11.6	0.000211	0.06	0.99	imp	0.0199
3	64690383	rs4381930	A	T	92	-14.1	0.000212	0.08	0.97	imp	0.000232
10	61327187	rs4291628	G	T	167	-29.6	0.000212	0.58	0.983	imp	0.0368
12	14592843	rs10772782	A	G	125	24	0.000212	0.35	0.994	imp	0.0726
18	55227111	rs1790613	A	G	136	-26.7	0.000212	0.51	0.994	imp	0.00958
6	5899809	rs9504576	T	C	101	-21.3	0.000213	0.17	0.998	imp	0.00495
10	35883271	rs6481965	G	T	94	-19.1	0.000213	0.13	0.989	imp	0.00235
13	27269909	rs9512337	G	A	113	17.8	0.000213	0.12	0.954	imp	0.0123
21	16370760	rs58699593	C	T	149	24.3	0.000213	0.32	0.962	imp	0.00177
3	186182997	rs56946107	C	T	148	22.8	0.000214	0.68	0.993	imp	0.00371
6	32110613	rs150518666	C	A	122	-22.5	0.000214	0.15	0.971	imp	0.00365
3	186182489	rs6764306	C	A	149	22.8	0.000215	0.68	0.991	imp	0.00375
21	16371064	rs77049243	A	G	149	24.3	0.000215	0.32	0.962	imp	0.00178
21	16384477	rs76946261	A	C	150	24.3	0.000215	0.31	0.961	imp	0.00197
21	16384581	rs74772907	A	G	151	24.3	0.000215	0.31	0.961	imp	0.00197
1	171934298	rs34125571	AG	A	145	-25	0.000216	0.34	0.993	imp	0.0649
10	35883258	rs6481964	G	T	92	-19	0.000216	0.13	0.99	imp	0.00237
14	25887184	rs2748209	A	T	89	-18.4	0.000216	0.14	0.997	imp	0.0156
1	171917429	rs74123803	T	G	122	-25	0.000217	0.34	0.995	imp	0.0672
2	223351450	rs72178346	GAGGTGTAGAGCCT	G	205	19.4	0.000217	0.22	0.818	imp	0.0894
4	21125362	rs1433478	G	A	150	25.7	0.000217	0.31	0.972	imp	0.00257
4	146892761	rs6858210	C	G	111	-17.4	0.000217	0.13	0.995	imp	0.00121
21	16384231	rs77515898	T	G	150	24.2	0.000217	0.31	0.961	imp	0.00197
4	21125385	rs1433479	T	G	150	25.7	0.000218	0.31	0.972	imp	0.00259
10	61324890	rs10826311	G	A	136	-29.4	0.000218	0.5	0.999	imp	0.00524
11	43577672	rs200136119	AG	A	150	16.2	0.000218	0.13	0.802	imp	0.044
12	117214791	rs11068182	C	T	91	-17.5	0.000218	0.14	0.988	imp	0.00379
19	52347151	rs10153494	T	C	115	21.7	0.000218	0.21	0.98	imp	0.00268
19	52347154	rs10153487	C	A	115	21.7	0.000218	0.21	0.98	imp	0.00269
19	52349499	rs10153456	C	T	128	22.2	0.000218	0.22	0.983	imp	0.00369
21	16372411	rs76675155	C	T	150	24.3	0.000218	0.32	0.962	imp	0.00184
21	16372412	rs79169393	A	G	150	24.3	0.000218	0.32	0.962	imp	0.00184
21	16383824	rs115187537	T	A	151	24.2	0.000218	0.31	0.961	imp	0.00198
6	23190713	rs144656063	C	T	163	-19.3	0.000219	0.14	0.909	imp	0.0325
12	14548314	rs7954210	G	T	115	-25.2	0.000219	0.58	1	gen	0.0185
5	26230700	rs58606442	C	T	99	20.3	0.00022	0.23	0.99	imp	0.0354
7	50477611	rs62445869	G	A	61	16.2	0.00022	0.1	0.998	imp	0.00755
7	50477687	rs17133807	G	A	61	16.2	0.00022	0.1	0.998	imp	0.00753
14	25887050	rs2748210	A	T	91	-18.3	0.00022	0.14	0.997	imp	0.0123
21	16373695	rs74723354	A	T	150	24.2	0.00022	0.32	0.961	imp	0.00189
4	146891096	rs7669726	T	C	117	-17.4	0.000221	0.13	0.993	imp	0.00141
7	50477514	rs17133805	T	G	61	16.2	0.000221	0.1	0.999	imp	0.00757
18	41242817	rs11659936	C	T	131	-26.2	0.000221	0.36	1	gen	0.033
6	31184506	rs116653333	C	T	105	-22	0.000222	0.19	1	imp	0.00245
6	31184522	rs116075820	A	G	105	-22	0.000222	0.19	1	imp	0.00245
21	16374335	rs76614830	T	G	149	24.2	0.000222	0.32	0.961	imp	0.00191
12	14542698	rs10772778	T	A	119	25	0.000223	0.43	0.998	imp	0.0382
12	14607721	rs7298685	A	C	121	-24.2	0.000223	0.66	1	gen	0.0267
12	14628069	rs4346018	C	T	118	-24.2	0.000223	0.64	1	gen	0.0214
12	117209235	rs11068177	G	A	121	-17.4	0.000223	0.14	0.974	imp	0.00398
13	52455592	rs35748065	TAGAA	T	147	-24.8	0.000223	0.38	0.972	imp	0.0424
18	55225777	rs1736442	C	T	121	27	0.000223	0.48	1	gen	0.00666
21	16374572	rs78958277	T	G	150	24.2	0.000223	0.32	0.961	imp	0.00191
1	171917875	rs7513103	A	T	122	-24.9	0.000224	0.34	0.996	imp	0.0683
7	134632073	rs62479558	T	G	125	13.7	0.000224	0.1	0.86	imp	0.0107
11	29822635	rs405772	G	C	163	23.1	0.000224	0.31	0.988	imp	0.0351
12	117217718	rs12309982	G	A	90	-17.4	0.000224	0.14	0.989	imp	0.00396
12	117217720	rs12296993	C	T	90	-17.4	0.000224	0.14	0.989	imp	0.00396
21	16382539	rs60109042	G	T	151	24.2	0.000224	0.31	0.961	imp	0.00201
7	50477144	rs10230978	G	A	58	16.2	0.000225	0.1	0.999	imp	0.00766
12	14553711	rs7302054	C	T	118	24.7	0.000225	0.43	0.999	imp	0.0253
13	52455170	rs7324123	T	C	147	-24.8	0.000225	0.38	0.972	imp	0.0421
19	52348957	rs12610031	A	G	128	22.2	0.000225	0.22	0.987	imp	0.00384
21	16382232	rs77651038	T	C	151	24.2	0.000225	0.31	0.962	imp	0.00202
6	31182536	rs114095365	A	G	107	-22	0.000226	0.19	0.999	imp	0.00247
6	31208340	rs3095250	C	T	124	-26.5	0.000226	0.38	1	gen	0.0423
12	14516910	rs112382967	T	TTTTTTTTTTC	121	24.9	0.000226	0.43	0.996	imp	0.0387
21	16376671	rs75307341	C	T	150	24.2	0.000226	0.32	0.961	imp	0.00196
2	232294380	rs10186875	A	G	110	-22.5	0.000227	0.74	1	gen	0.0845
13	52458374	rs11352020	TA	T	145	-24.8	0.000227	0.38	0.973	imp	0.0448
21	28083896	rs12627735	G	A	28	10.1	0.000227	0.04	0.98	imp	0.00121
2	223349997	rs74987695	G	A	133	20.1	0.000228	0.2	0.983	imp	0.0779
6	32199144	rs377763	A	C	118	-25	0.000228	0.73	1	gen	0.278
19	52324234	rs17761865	C	T	121	-25	0.000228	0.71	1	gen	0.000642
1	171927696	rs12028426	A	G	115	24.3	0.000229	0.66	1	gen	0.131
12	14551485	rs7137363	G	A	118	24.7	0.000229	0.43	0.999	imp	0.0255
13	38647116	rs2146983	A	G	71	16.3	0.000229	0.91	0.995	imp	0.144
21	16378293	rs79523922	C	T	148	24.2	0.000229	0.31	0.961	imp	0.002
6	31178334	rs114488902	A	G	107	-21.9	0.00023	0.18	0.994	imp	0.00252
6	31184462	rs114058896	C	T	111	-21.7	0.00023	0.18	0.987	imp	0.00253
11	132983679	rs4536228	A	C	105	-24.5	0.00023	0.74	1	gen	0.105
16	85948916	rs150213417	C	T	33	-8.5	0.00023	0.02	0.836	imp	0.00383
21	16380620	rs75925217	C	T	151	24.2	0.00023	0.31	0.962	imp	0.00204
3	186208284	rs4686781	G	A	107	23.1	0.000231	0.69	0.998	imp	0.0331
4	146612625	rs13139262	C	T	96	-12	0.000231	0.05	0.913	imp	0.399
4	146887900	rs13118100	C	G	130	-17.3	0.000231	0.13	0.989	imp	0.00128
6	31180531	rs116683109	G	C	107	-21.9	0.000231	0.19	0.998	imp	0.0025
8	3346681	rs1392145	A	G	143	-26.4	0.000231	0.43	0.995	imp	0.0716
12	117202586	rs11068174	A	G	157	-17.1	0.000231	0.14	0.934	imp	0.00388
14	107022978	rs7154133	C	T	195	27.5	0.000231	0.5	0.953	imp	0.00844
21	16380255	rs80182704	C	T	149	24.1	0.000231	0.31	0.962	imp	0.00204
21	16380473	rs79592311	A	G	150	24.1	0.000231	0.31	0.962	imp	0.00204
2	47698702	rs17036614	C	T	122	24	0.000232	0.42	1	gen	0.156
3	186208224	rs4686426	G	A	107	23.1	0.000232	0.69	0.998	imp	0.0331
6	5899192	rs68186549	C	T	101	-21.2	0.000232	0.17	0.998	imp	0.00519
14	25886629	rs1884240	G	T	91	-18.2	0.000232	0.14	0.996	imp	0.0127
1	57722883	rs197641	A	G	110	-20.2	0.000233	0.81	0.996	imp	0.0759
2	223344539	rs66903321	C	CA	123	19.4	0.000233	0.19	0.941	imp	0.0465
2	223344541	rs35787815	C	A	123	19.4	0.000233	0.19	0.941	imp	0.0465
6	5899166	rs66487772	A	G	101	-21.2	0.000233	0.17	0.998	imp	0.0052
6	31179672	rs114538840	G	C	107	-21.9	0.000233	0.19	0.998	imp	0.00252
6	31179747	rs147785311	C	T	107	-21.9	0.000233	0.19	0.998	imp	0.00252
9	126680050	rs12001870	T	C	60	9.2	0.000233	0.05	0.911	imp	0.000252
11	62702794	rs59270903	C	T	148	-21.7	0.000233	0.2	0.957	imp	0.00632
12	133291879	rs12818952	G	A	65	7.2	0.000233	0.02	0.844	imp	0.0218
13	52453840	rs4941714	C	T	147	-24.7	0.000233	0.38	0.971	imp	0.0404
5	26230095	rs10942169	A	C	99	20.2	0.000234	0.23	0.989	imp	0.0329
6	31179286	rs115089238	C	T	107	-21.9	0.000234	0.19	0.998	imp	0.00253
19	57657824	rs8113728	A	G	191	-22.8	0.000234	0.25	0.889	imp	0.000524
3	186207805	rs9855673	T	G	107	23.1	0.000235	0.69	0.998	imp	0.0333
6	5905459	rs6597170	G	A	108	-21.5	0.000235	0.18	0.997	imp	0.0148
6	31178605	rs115421852	C	T	107	-21.9	0.000235	0.19	0.997	imp	0.00254
6	31178676	rs116009381	T	C	107	-21.9	0.000235	0.19	0.997	imp	0.00254
6	31178780	rs115757939	A	T	107	-21.9	0.000235	0.19	0.997	imp	0.00253
6	31178901	rs116189449	G	A	107	-21.9	0.000235	0.19	0.997	imp	0.00253
6	31178943	rs114483213	C	T	112	-21.8	0.000235	0.18	0.988	imp	0.0024
6	31178949	rs115041574	A	T	112	-21.8	0.000235	0.18	0.988	imp	0.0024
6	31178969	rs114379111	G	A	112	-21.8	0.000235	0.18	0.988	imp	0.0024
6	31178976	rs113442657	TG	T	112	-21.8	0.000235	0.18	0.988	imp	0.0024
6	31179014	rs114138855	A	G	107	-21.9	0.000235	0.19	0.997	imp	0.00253
6	31179117	rs115936042	G	A	107	-21.9	0.000235	0.19	0.997	imp	0.00253
6	31179140	rs116279981	A	G	107	-21.9	0.000235	0.19	0.997	imp	0.00253
12	117218491	rs12305605	A	G	87	-17.3	0.000235	0.14	0.991	imp	0.00426
12	117218499	rs7307465	A	G	87	-17.3	0.000235	0.14	0.991	imp	0.00426
13	52459270	rs34944966	G	A	145	-24.8	0.000235	0.38	0.975	imp	0.0445
19	57657828	rs35755160	A	G	191	-22.8	0.000235	0.25	0.889	imp	0.000524
20	49193848	rs141538845	A	G	52	11.4	0.000235	0.06	0.981	imp	0.0355
4	146886027	rs145861870	C	A	136	-17.2	0.000236	0.13	0.988	imp	0.0013
4	146886084	rs138771647	A	G	136	-17.2	0.000236	0.13	0.988	imp	0.0013
12	116230817	rs1715572	C	T	130	21.2	0.000236	0.75	0.989	imp	0.0915
14	76563779	rs10140393	A	G	129	17.9	0.000236	0.88	0.934	imp	0.00464
3	64696626	rs35148462	TA	T	85	-13.4	0.000237	0.07	0.94	imp	0.000294
9	98362742	rs928619	C	T	120	16.6	0.000237	0.13	0.93	imp	0.00308
12	14533490	rs7312042	C	T	117	25.2	0.000237	0.42	1	gen	0.0231
13	52462348	rs34547333	A	AT	165	-24.2	0.000237	0.37	0.964	imp	0.0482
11	62706645	rs142233341	AG	A	149	-21.7	0.000238	0.19	0.961	imp	0.00557
11	62713147	rs60669790	A	G	135	-19.4	0.000238	0.16	0.918	imp	0.00358
1	57722753	rs197642	T	C	106	-20.2	0.000239	0.81	0.996	imp	0.0782
1	57723084	rs127600	A	T	109	-20.2	0.000239	0.81	0.996	imp	0.076
4	21125617	rs1433481	T	C	150	25.5	0.000239	0.31	0.976	imp	0.00278
4	146613499	rs989953	A	G	94	-11.9	0.000239	0.05	0.915	imp	0.393
5	133434076	rs187377	C	T	185	-24.9	0.000239	0.4	0.962	imp	0.0349
6	5908215	rs9502375	G	A	106	-21.5	0.000239	0.18	0.999	imp	0.0151
9	104714928	rs7875379	C	T	24	-9	0.000239	0.03	1	gen	1
12	117219753	rs11068184	A	G	86	-17.3	0.000239	0.14	0.991	imp	0.00434
12	117220406	rs11068185	C	T	85	-17.3	0.000239	0.14	0.992	imp	0.00432
14	50803358	rs2356243	A	C	116	24.8	0.000239	0.67	1	gen	0.0214
15	101704121	rs10794482	G	A	179	-27	0.000239	0.56	0.966	imp	#N/A
18	5050455	rs13381899	A	G	95	21.5	0.000239	0.83	1	gen	0.00351
19	52347058	rs10153489	A	C	104	-21.5	0.000239	0.78	1	gen	0.0534
1	57723896	rs197639	A	G	114	-20.1	0.00024	0.81	0.996	imp	0.0722
1	171929628	rs12031832	A	G	126	-24.8	0.00024	0.34	0.999	imp	0.0683
6	5898980	rs67655188	A	G	101	-21.1	0.00024	0.17	0.998	imp	0.00528
6	31177729	rs148234591	C	T	117	-21	0.00024	0.17	0.964	imp	0.00749
6	31247203	rs116396852	A	T	140	28.5	0.00024	0.37	0.996	imp	0.178
12	117220848	rs34454980	A	G	85	-17.3	0.00024	0.14	0.992	imp	0.00435
14	25886333	rs1884243	C	T	92	-18.2	0.00024	0.15	0.996	imp	0.013
14	25886356	rs1884241	G	A	92	-18.2	0.00024	0.15	0.996	imp	0.013
14	107018954	rs141560544	TCTAA	T	191	28	0.00024	0.48	0.96	imp	0.00634
1	57723102	rs197640	A	G	109	-20.1	0.000241	0.81	0.996	imp	0.0756
2	197570827	rs138194525	C	A	92	-9.3	0.000241	0.03	0.855	imp	0.0393
7	50475831	rs28696237	C	G	58	15.9	0.000241	0.1	0.996	imp	0.00832
20	49205740	rs6020616	C	A	58	11.3	0.000241	0.06	0.967	imp	0.0392
21	16380967	rs74606402	C	A	154	24.1	0.000241	0.32	0.957	imp	0.00235
7	50477213	rs10272724	C	T	58	-16	0.000242	0.9	1	gen	0.0145
9	84244131	rs11139349	A	G	204	23.3	0.000242	0.31	0.906	imp	0.00185
11	62690247	rs10897304	A	G	143	-22.5	0.000242	0.25	0.969	imp	0.00116
18	27574355	rs150456877	G	GA	103	-19.7	0.000242	0.13	0.98	imp	0.00282
6	68889661	rs35736275	C	T	86	-10.5	0.000243	0.04	0.807	imp	0.00175
12	117206259	rs10850714	C	T	153	-17.2	0.000243	0.14	0.954	imp	0.00358
12	117206954	rs112383442	G	A	148	-17.2	0.000243	0.14	0.958	imp	0.00352
4	21125661	rs2874889	A	G	150	25.5	0.000244	0.31	0.977	imp	0.00282
6	68888979	rs16899795	T	C	86	-10.5	0.000244	0.04	0.807	imp	0.00175
9	16233377	rs10756745	T	A	154	28.3	0.000244	0.57	0.988	imp	0.0872
12	117203815	rs12231554	G	A	157	-17.1	0.000244	0.14	0.943	imp	0.0037
12	117204282	rs7137138	A	G	157	-17.1	0.000244	0.14	0.945	imp	0.00366
12	117205185	rs12231952	G	A	152	-17.1	0.000244	0.14	0.949	imp	0.00365
18	27498525	rs36125993	A	G	92	-16.1	0.000244	0.09	0.981	imp	0.00195
20	49206782	rs6020618	A	G	67	11.1	0.000244	0.06	0.949	imp	0.0458
2	47592735	rs74179082	C	G	188	-21.7	0.000245	0.38	0.902	imp	0.105
12	14621717	rs7298594	A	C	121	23.8	0.000245	0.36	0.999	imp	0.0685
12	117205950	rs10850713	G	A	153	-17.1	0.000245	0.14	0.953	imp	0.00359
14	50803460	rs2356244	G	T	137	24.7	0.000245	0.67	0.995	imp	0.0299
14	107017002	rs12886858	A	C	193	27.5	0.000245	0.48	0.948	imp	0.00586
2	169204918	rs6748292	C	T	71	-17	0.000246	0.12	1	gen	0.012
12	14621719	rs7298595	A	G	121	23.8	0.000246	0.36	0.999	imp	0.0684
2	42762254	rs140816125	C	T	37	-6.9	0.000247	0.02	0.929	imp	0.257
14	107019878	rs2078697	G	A	194	27.5	0.000247	0.48	0.953	imp	0.00448
17	3769508	rs2532945	A	G	203	26.9	0.000247	0.58	0.914	imp	0.00618
2	232292510	rs10180323	C	T	137	22.7	0.000248	0.26	0.992	imp	0.026
7	50475321	rs10264390	T	C	58	15.8	0.000248	0.1	0.997	imp	0.00853
10	61333281	rs11006585	A	G	137	-29.2	0.000248	0.51	0.995	imp	0.00615
14	50804589	rs4901020	G	C	136	24.7	0.000248	0.67	0.997	imp	0.0274
20	49207291	rs7269707	G	A	69	11.1	0.000248	0.06	0.941	imp	0.0493
5	12584544	rs73044381	T	G	31	-8.4	0.000249	0.02	0.93	imp	0.0028
12	69063331	rs2956526	C	T	148	26.5	0.000249	0.57	0.981	imp	0.0115
18	27551612	rs111443061	G	A	93	-19	0.000249	0.13	0.967	imp	0.003
5	12582462	rs73044370	T	G	31	-8.4	0.00025	0.02	0.924	imp	0.0026
5	12584742	rs75847517	T	A	31	-8.4	0.00025	0.02	0.931	imp	0.00283
5	12586301	rs73044390	G	A	31	-8.5	0.00025	0.02	0.936	imp	0.00298
1	227361281	rs148186462	T	TA	72	16.1	0.000251	0.14	0.992	imp	0.0982
3	186216260	rs9854828	G	C	149	24.4	0.000251	0.64	0.992	imp	0.0347
5	12586599	rs73044392	C	T	31	-8.5	0.000251	0.02	0.937	imp	0.00301
10	21291331	rs640056	C	T	139	-27.7	0.000251	0.53	1	gen	0.0723
12	14587727	rs4408358	C	T	127	24.6	0.000251	0.41	0.995	imp	0.0349
13	52463779	rs77763457	T	G	157	-24.7	0.000251	0.38	0.974	imp	0.0493
3	186205799	rs9825125	C	G	105	23	0.000252	0.69	1	imp	0.0268
5	12579611	rs11955521	T	G	31	-8.4	0.000252	0.02	0.917	imp	0.00236
10	129452854	rs60730063	T	G	69	11.8	0.000252	0.06	0.97	imp	0.0678
14	107025099	rs8007516	A	C	184	27.3	0.000252	0.5	0.958	imp	0.009
3	64692486	rs12487881	T	C	59	-13.7	0.000253	0.07	0.997	imp	0.00095
7	50474927	rs150935798	CA	C	58	15.8	0.000253	0.1	0.997	imp	0.00869
7	50474930	rs200342481	GC	G	58	15.8	0.000253	0.1	0.997	imp	0.00869
9	137359635	rs10776936	A	G	116	23	0.000253	0.78	1	gen	0.21
13	52462847	rs1985415	T	C	157	-24.7	0.000253	0.38	0.974	imp	0.0488
14	107016730	rs7149346	C	T	194	27.7	0.000253	0.48	0.937	imp	0.00588
18	55233040	rs2269223	A	G	118	26	0.000253	0.48	1	gen	0.00728
5	12577659	rs73044353	A	G	31	-8.4	0.000254	0.02	0.913	imp	0.00221
12	117224073	rs112939314	C	T	79	-17.1	0.000254	0.14	0.994	imp	0.00457
12	117224157	rs142349408	C	G	79	-17.1	0.000254	0.14	0.994	imp	0.00458
14	107016722	rs7149222	C	T	194	27.7	0.000254	0.48	0.937	imp	0.00588
14	107031739	rs2583354	A	G	198	27.5	0.000254	0.5	0.943	imp	0.0111
21	16335344	rs12329892	G	A	122	23.7	0.000254	0.33	0.993	imp	0.00565
12	14623304	rs10846001	A	T	121	23.8	0.000255	0.36	0.999	imp	0.0706
20	49142382	rs6012957	G	A	84	11.4	0.000255	0.07	0.953	imp	0.0303
20	55918987	rs6070067	A	G	25	-8.4	0.000255	0.02	0.965	imp	0.000513
6	5898447	esv2672855	GCATTGCTTTGTGTCTCTATGATGTCAGCTTAGACTCTGTGTCCAGCAGTTTTCAAAATGTTTGGGTACTTGCCTTTCCTCAGTGTACAGTTATCCAAGTAAATGTCCCTTTGAGGAAGACTGGATGAATCATTACCATGTTTACTTGCCATGGTGTTGCAGGCACTGCCCTCCCTCCTCCTGCCCTCCCTCCCTTCCTTCTGGGAACCCAGACTCTCCTTCAGTCAGTGGGTTCTGGATCCAAAATGTGGATCAGAAAGGATGGTTTCGGGGGCACAGCTCTTGGCCTCCAGTCCACCCACCTTGATTTCTTTGACTGCACAGATGCAATGCTATCCTTACTGGCTGCCCATTTATTTTGCCCCGCAGGGCACTGTGTTTTATAAATTCTTTCCCTCA…	G	142	-21	0.000256	0.17	0.992	imp	0.00596
11	62705785	rs112325879	T	C	148	-21.6	0.000256	0.2	0.959	imp	0.00665
12	117224349	rs60336521	A	AT	82	-17.1	0.000256	0.14	0.994	imp	0.0046
12	117224353	rs56692573	T	G	82	-17.1	0.000256	0.14	0.994	imp	0.0046
14	25911453	rs9671672	C	T	124	-18.3	0.000256	0.14	0.975	imp	0.0103
5	12591365	rs10574113	TAA	T	29	-8.5	0.000257	0.02	0.954	imp	0.00364
6	31173411	rs143097978	T	TAAAAG	98	-21	0.000257	0.18	0.999	imp	0.00174
10	21290435	rs11012474	A	C	184	27.5	0.000257	0.47	0.969	imp	0.0199
12	117224840	rs58367668	G	A	79	-17.1	0.000257	0.14	0.994	imp	0.00463
14	107016754	rs7149655	G	A	194	27.7	0.000257	0.48	0.937	imp	0.00589
20	58001534	rs6123895	G	A	147	-25	0.000258	0.3	0.988	imp	0.00379
6	31197407	rs114750777	C	T	105	-21	0.000259	0.18	0.999	imp	0.00145
14	99265526	rs113975130	G	A	120	-21.1	0.000259	0.16	0.953	imp	0.00015
14	107017011	rs34547344	T	TG	193	27.4	0.000259	0.49	0.947	imp	0.00604
20	49194581	rs6020610	C	T	56	11.4	0.000259	0.06	0.977	imp	0.0483
7	10544496	rs7781895	C	G	182	26.7	0.00026	0.56	0.951	imp	0.000564
11	88680899	rs117904549	C	T	49	-10.4	0.00026	0.04	0.967	imp	0.00673
18	41230590	rs16977616	G	A	154	26.3	0.00026	0.62	0.996	imp	0.000509
3	186217404	rs73053322	G	A	168	24.4	0.000261	0.64	0.987	imp	0.0308
14	63005381	rs149289001	A	T	171	21.4	0.000261	0.3	0.908	imp	0.027
14	107017253	rs12888822	T	C	196	27.6	0.000261	0.48	0.928	imp	0.00467
14	107017466	rs2879071	A	G	198	27.2	0.000261	0.48	0.934	imp	0.00553
3	64692192	rs12638892	G	A	61	-13.6	0.000262	0.07	0.994	imp	0.000869
7	50469551	rs11552047	C	T	64	15.7	0.000262	0.1	0.999	imp	0.00885
7	50473290	rs6956014	T	C	60	15.7	0.000262	0.1	0.999	imp	0.00894
12	69006043	rs2956529	C	T	130	-26.6	0.000262	0.43	0.998	imp	0.0104
14	39979753	rs10140059	A	G	122	25.7	0.000262	0.57	1	gen	0.142
14	107017453	rs4496021	G	A	198	27.2	0.000262	0.48	0.934	imp	0.00553
18	55236295	rs1788003	G	T	207	-24.3	0.000262	0.52	0.882	imp	0.00445
2	232293579	rs13402863	C	T	135	22.6	0.000263	0.26	0.996	imp	0.0343
5	12591980	rs150331225	TA	T	29	-8.5	0.000263	0.02	0.955	imp	0.0038
5	26227469	rs67867393	A	G	97	20.1	0.000263	0.23	0.99	imp	0.0301
6	32124424	rs114319534	G	T	113	-22.3	0.000263	0.16	0.98	imp	0.00593
9	72645071	rs139289957	CT	C	140	-20.9	0.000263	0.21	0.969	imp	0.00167
7	50470376	rs200338223	C	CT	58	15.7	0.000264	0.1	0.999	imp	0.00903
7	50471613	rs11980407	G	A	58	15.7	0.000264	0.1	1	imp	0.00897
7	50472324	rs62445866	G	A	58	15.7	0.000264	0.1	1	imp	0.00897
7	50472842	rs58923657	C	T	58	15.7	0.000264	0.1	1	imp	0.00897
7	50473251	rs6964969	A	G	58	15.7	0.000264	0.1	1	imp	0.00897
7	50473870	rs28462675	A	G	58	15.7	0.000264	0.1	1	imp	0.00897
13	52470473	rs3803202	G	A	142	-24.4	0.000264	0.38	0.989	imp	0.0498
13	52470485	rs3803203	C	A	142	-24.4	0.000264	0.38	0.989	imp	0.0498
3	152077625	rs2055355	C	T	100	21.5	0.000265	0.8	1	gen	0.0134
6	5898375	rs12193326	A	G	102	-21	0.000265	0.17	0.997	imp	0.00557
13	52488543	rs4941715	A	C	164	-25.2	0.000265	0.45	0.963	imp	0.0109
19	44461049	rs11669713	C	T	165	26.2	0.000265	0.4	0.975	imp	0.114
19	44463336	rs47775	A	T	166	-26.2	0.000265	0.6	0.974	imp	0.127
6	5898358	rs12199406	G	A	102	-21	0.000266	0.17	0.997	imp	0.00558
6	31164199	rs182746544	C	T	133	-21.9	0.000266	0.24	0.964	imp	0.00641
7	50470378	rs33999320	T	TC	81	15.7	0.000266	0.1	0.996	imp	0.0108
10	129438496	rs4335461	C	A	170	-14.3	0.000266	0.9	0.809	imp	0.00302
13	44457925	rs3764147	C	T	128	-25	0.000266	0.6	1	gen	0.401
10	35883547	rs7094532	T	C	95	-18.7	0.000267	0.13	0.983	imp	0.00591
13	38553087	rs2485293	C	T	67	-15.8	0.000267	0.09	1	imp	0.0884
13	38553709	rs2243573	C	T	67	-15.8	0.000267	0.09	1	imp	0.0884
13	52471247	rs7336768	T	C	142	-24.4	0.000267	0.38	0.991	imp	0.051
14	50804551	rs4901019	A	C	138	24.6	0.000267	0.67	0.996	imp	0.0286
2	232294606	rs4318382	G	A	135	22.5	0.000268	0.26	0.997	imp	0.0413
2	232294629	rs4500934	G	A	135	22.5	0.000268	0.26	0.997	imp	0.0414
16	85954801	rs2270503	G	A	62	-10.9	0.000268	0.04	0.927	imp	0.00701
2	232294199	rs12470962	C	T	132	22.5	0.000269	0.26	0.998	imp	0.0394
6	68894933	rs16899810	T	C	86	-10.4	0.000269	0.04	0.803	imp	0.00194
14	107018044	rs201894981	TTC	T	202	26.8	0.000269	0.47	0.919	imp	0.00557
14	107018439	rs11160991	T	C	194	27.3	0.000269	0.48	0.946	imp	0.00612
1	98511534	rs150014880	G	C	89	-10.3	0.00027	0.03	0.829	imp	0.0103
6	104374592	rs73765799	A	G	162	20.5	0.00027	0.19	0.974	imp	0.123
12	14632257	rs7307092	C	T	127	23.7	0.00027	0.36	0.997	imp	0.0695
22	42117322	rs13056216	C	T	181	-22.1	0.00027	0.22	0.937	imp	0.132
2	197569682	rs60931012	A	T	73	-9.3	0.000271	0.03	0.873	imp	0.0501
2	197574470	rs149884026	C	G	73	-9.3	0.000271	0.03	0.873	imp	0.0451
9	117630737	rs2418322	G	A	121	-22.7	0.000271	0.21	0.991	imp	0.00153
14	107018045	rs34594830	TC	T	202	26.8	0.000271	0.47	0.919	imp	0.00559
19	44460667	rs10567520	CTT	C	169	-27.2	0.000271	0.58	0.978	imp	0.0847
12	14628445	rs4492869	C	T	122	23.7	0.000272	0.36	0.999	imp	0.0696
2	139926529	rs79529068	T	G	165	-13.3	0.000273	0.08	0.802	imp	0.000361
12	14637023	rs11524959	C	A	129	23.6	0.000273	0.36	0.996	imp	0.0694
14	107017219	rs12887694	G	A	191	27.5	0.000274	0.48	0.95	imp	0.0061
14	50806676	rs7152371	T	C	160	24.4	0.000275	0.67	0.99	imp	0.0325
14	99257740	rs17097800	A	G	120	25.2	0.000275	0.71	1	gen	0.00294
12	14594740	rs7296122	C	T	126	24.4	0.000276	0.41	0.994	imp	0.037
14	106922052	rs10782500	T	G	165	26.2	0.000276	0.54	0.973	imp	0.00378
20	49207642	rs6020622	A	C	72	11	0.000276	0.06	0.933	imp	0.0543
20	49210045	rs2016356	T	C	191	-20.7	0.000276	0.26	0.896	imp	0.00437
5	26219277	rs10070205	T	C	102	19.9	0.000277	0.23	0.984	imp	0.0262
6	31208289	rs35593555	CATG	C	125	-26.3	0.000277	0.34	1	imp	0.0568
6	31209045	rs3130534	A	G	125	26.3	0.000277	0.66	1	gen	0.0131
6	31217943	rs116075348	C	T	127	-26.3	0.000277	0.33	1	imp	0.0446
19	57666091	rs12981544	T	C	201	-22.3	0.000277	0.26	0.894	imp	0.000377
20	49187337	rs6012970	A	G	42	11.2	0.000277	0.06	0.99	imp	0.038
6	5898150	rs7745594	C	T	104	-20.9	0.000278	0.17	0.997	imp	0.00555
12	133279469	rs34504371	G	A	51	7.1	0.000278	0.02	0.896	imp	0.0171
12	133299143	rs147917329	AAT	A	53	7.1	0.000278	0.02	0.861	imp	0.0116
14	107017282	rs12887574	C	T	195	27.4	0.000278	0.48	0.944	imp	0.00616
14	107017286	rs12887866	G	T	195	27.4	0.000278	0.48	0.944	imp	0.00616
2	125075851	rs1820394	T	A	54	13.1	0.000279	0.08	0.96	imp	0.000511
2	140752767	rs12692031	C	A	170	24.9	0.000279	0.47	0.968	imp	0.0112
9	34850722	rs145145063	T	C	15	6.2	0.000279	0.02	0.928	imp	0.00252
13	52450262	rs7999573	A	C	157	-24.6	0.000279	0.39	0.972	imp	0.0298
20	58000697	rs271980	C	G	146	-24.8	0.000279	0.31	0.987	imp	0.00287
21	16384767	rs150944686	T	A	150	23.8	0.000279	0.31	0.961	imp	0.00247
2	43091163	rs6727165	G	C	161	-25.9	0.00028	0.64	0.979	imp	0.0046
3	6443255	rs147923526	C	T	158	-16.1	0.00028	0.11	0.824	imp	0.000144
6	31170014	rs115146511	T	C	132	-24.3	0.00028	0.27	0.977	imp	0.0854
10	61385731	rs4948235	A	G	135	-27.8	0.00028	0.52	1	gen	0.0103
6	31090945	rs3130998	C	T	131	-27.7	0.000281	0.43	0.996	imp	0.0269
14	107012917	rs2073675	T	C	193	27.3	0.000282	0.49	0.947	imp	0.00824
14	107018242	rs2337922	A	G	192	27.2	0.000282	0.48	0.947	imp	0.00671
2	197575106	rs142867974	CT	C	73	-9.2	0.000283	0.03	0.865	imp	0.0514
6	31091447	rs3095310	C	T	133	-27.7	0.000283	0.34	0.996	imp	0.0265
14	107018227	rs2337923	G	A	192	27.2	0.000283	0.48	0.947	imp	0.00671
1	57719436	rs552727	T	C	92	-20	0.000284	0.81	0.996	imp	0.0912
7	50469981	rs11980379	C	T	58	-15.5	0.000285	0.91	1	gen	0.0251
7	50470604	rs4132601	G	T	58	-15.5	0.000285	0.91	1	gen	0.0162
13	38554344	rs138487251	TTTTG	T	68	-15.7	0.000285	0.09	0.998	imp	0.0899
5	26223631	rs12519996	C	T	98	19.8	0.000286	0.23	0.985	imp	0.0303
13	27536972	rs1359946	G	A	147	21.5	0.000287	0.25	0.964	imp	0.0114
14	107017969	rs12892823	C	T	197	27.3	0.000287	0.48	0.944	imp	0.00598
3	140423520	rs111278734	T	C	57	-10.5	0.000288	0.04	0.978	imp	0.000939
3	140423521	rs147500028	TA	T	57	-10.5	0.000288	0.04	0.978	imp	0.000939
9	104017754	rs10989460	C	T	65	-14.7	0.000288	0.07	0.973	imp	0.0104
6	1743509	rs34669469	A	C	116	20.8	0.000289	0.79	0.973	imp	0.0113
15	65812915	rs12907191	A	G	93	-10.4	0.000289	0.94	0.95	imp	0.605
18	27494567	rs72917477	G	A	89	-15.9	0.000289	0.09	0.985	imp	0.00207
8	97122652	rs2587000	A	G	76	17	0.00029	0.87	1	gen	0.00698
12	117225199	rs11068187	C	T	70	-17	0.00029	0.14	1	gen	0.0203
5	26223508	rs12519969	C	A	98	19.7	0.000291	0.23	0.984	imp	0.0306
20	9505078	rs6039487	A	C	125	-26	0.000291	0.37	1	gen	0.00607
22	42130843	rs13055891	G	A	184	-21.9	0.000291	0.22	0.929	imp	0.154
22	42131447	rs11090057	G	A	184	-21.9	0.000291	0.22	0.929	imp	0.154
3	186976020	rs698095	G	A	124	20	0.000293	0.21	0.985	imp	0.178
4	4704014	rs4476553	C	T	144	25.5	0.000293	0.62	0.99	imp	6.62e-05
9	103972545	rs643697	T	C	144	16.5	0.000293	0.9	0.922	imp	0.000631
16	6932737	rs187726569	C	A	62	10.3	0.000293	0.05	0.939	imp	0.0085
3	110074395	rs71323136	G	A	169	-19.5	0.000294	0.18	0.887	imp	0.00314
1	57726537	rs197636	T	C	117	-19.7	0.000295	0.81	0.996	imp	0.0587
6	31153716	rs114259099	T	C	87	18.7	0.000295	0.14	0.986	imp	0.106
9	17045066	rs381912	C	G	127	-13.7	0.000295	0.07	0.849	imp	0.00502
9	17045105	rs416529	T	A	127	-13.7	0.000295	0.07	0.849	imp	0.00503
1	57700666	rs626210	A	G	142	-19.8	0.000296	0.8	0.951	imp	0.0784
6	5897768	rs11243038	T	C	102	-20.8	0.000296	0.17	0.998	imp	0.0059
9	17048990	rs10962832	A	T	137	-13.7	0.000296	0.07	0.852	imp	0.00458
5	26222319	rs9293226	G	C	100	19.6	0.000297	0.23	0.983	imp	0.0245
14	107017893	rs28501976	C	T	195	27.2	0.000297	0.48	0.946	imp	0.00631
4	155906375	rs56841254	A	T	90	-9.6	0.000298	0.04	0.814	imp	0.00027
5	26221875	rs10473794	T	G	100	19.6	0.000298	0.23	0.983	imp	0.0246
6	82498835	rs76756320	G	A	53	-10.5	0.000298	0.04	0.903	imp	0.0142
3	72402177	rs6790645	T	A	117	-19.2	0.000299	0.14	0.978	imp	0.0184
5	26221719	rs10043465	A	G	100	19.6	0.000299	0.23	0.983	imp	0.0247
5	26221764	rs12518513	C	A	100	19.6	0.000299	0.23	0.983	imp	0.0247
10	32029437	rs12220562	G	A	103	-20.1	0.000299	0.19	0.997	imp	0.0261
11	91374037	rs10830759	A	G	152	25.6	0.000299	0.47	0.96	imp	0.0166
1	171886420	rs76571129	C	CA	146	-26.9	0.0003	0.47	0.986	imp	0.0201
5	26221492	rs75446858	A	G	100	19.6	0.0003	0.23	0.983	imp	0.0247
9	17050077	rs4961524	A	G	138	-13.7	0.0003	0.07	0.853	imp	0.00456
10	109395292	rs7914141	C	G	129	23.3	0.0003	0.3	0.997	imp	0.0788
16	77224685	rs2232493	C	T	177	-25.6	0.0003	0.38	0.952	imp	0.0399
7	141606098	rs144183003	A	G	128	16.2	0.000301	0.13	0.805	imp	0.000864
5	26220926	rs72752978	G	A	98	19.6	0.000302	0.23	0.983	imp	0.0318
6	30455920	rs1264459	A	G	57	16.3	0.000303	0.12	1	gen	0.309
13	44549974	rs9533734	A	G	182	-18.1	0.000303	0.83	0.853	imp	0.024
21	16345631	rs926184	G	A	123	23.2	0.000303	0.33	0.988	imp	0.00569
3	81362246	rs200333649	AAG	A	185	18.5	0.000304	0.83	0.83	imp	0.00299
12	117225491	rs11068188	C	T	79	-16.8	0.000304	0.14	0.994	imp	0.0051
17	9175236	rs35268767	G	T	113	-22.3	0.000304	0.17	0.988	imp	0.00443
18	27470060	rs3910648	T	A	72	-15.6	0.000304	0.08	0.993	imp	0.000833
19	44461346	rs11878420	T	G	168	-26	0.000304	0.6	0.976	imp	0.119
6	5900268	rs1590328	C	T	99	-20.5	0.000306	0.17	1	gen	0.00589
1	13921934	rs2885134	A	G	38	6.6	0.000307	0.02	0.929	imp	0.037
4	4709657	rs2280041	G	A	146	25.5	0.000307	0.62	0.991	imp	7.06e-05
7	93079627	rs6465381	A	G	82	19.2	0.000307	0.14	1	gen	0.00459
1	108190581	rs4915063	C	T	111	25	0.000308	0.46	1	gen	0.0113
10	32038870	rs12217575	G	A	116	-19.1	0.000308	0.18	0.971	imp	0.029
10	101209464	rs2490287	A	G	125	-25.7	0.000309	0.66	1	gen	0.000174
12	133384887	rs3741487	C	T	63	-10.6	0.000309	0.04	0.918	imp	0.00835
14	77548140	rs2193424	G	T	125	-16.1	0.000309	0.86	0.933	imp	0.12
14	83549880	rs10151529	T	C	143	-20.2	0.000309	0.81	0.936	imp	0.129
21	42121595	rs62223045	T	G	53	-11.8	0.000309	0.04	0.925	imp	0.000236
1	204628601	rs1411109	G	T	185	-19.6	0.00031	0.79	0.895	imp	0.0335
13	52492525	rs9596613	A	C	151	-25.2	0.00031	0.45	0.978	imp	0.0107
14	25887150	rs68118024	CTA	C	92	-18	0.00031	0.15	0.994	imp	0.0184
1	57695392	rs606497	C	T	87	-19.5	0.000311	0.81	1	gen	0.151
2	139913138	rs76127301	C	A	165	-13.2	0.000311	0.08	0.8	imp	0.000379
16	6938469	rs188826733	T	G	59	10.2	0.000311	0.05	0.94	imp	0.0089
20	58004991	rs271984	T	C	139	24.5	0.000311	0.68	0.988	imp	0.00778
5	26217758	rs55915904	C	T	99	19.7	0.000312	0.23	0.986	imp	0.0321
14	25887935	rs11852043	A	G	86	-17.8	0.000312	0.14	0.998	imp	0.0159
14	25888391	rs8023188	A	G	86	-17.8	0.000312	0.14	0.998	imp	0.0159
14	25889855	rs28549785	A	G	86	-17.8	0.000312	0.14	0.998	imp	0.0159
14	107014110	rs79343309	C	T	188	27.4	0.000312	0.49	0.952	imp	0.00796
14	107018533	rs11160993	C	T	201	26.2	0.000312	0.45	0.892	imp	0.0127
14	107018534	rs12232189	C	G	201	26.2	0.000312	0.45	0.892	imp	0.0127
11	62712415	rs11231279	T	C	150	-21.5	0.000313	0.19	0.967	imp	0.00777
18	27557599	rs12966184	C	T	88	-19.4	0.000313	0.13	0.985	imp	0.00346
18	27557607	rs6508629	C	T	88	-19.4	0.000313	0.13	0.985	imp	0.00346
18	27559092	rs68033567	CA	C	89	-19.4	0.000313	0.13	0.985	imp	0.00346
18	27568988	rs35753636	A	G	88	-19.4	0.000313	0.13	0.985	imp	0.00346
21	42106084	rs62223034	G	A	77	-11.6	0.000313	0.04	0.902	imp	0.000205
2	47666457	rs34977335	T	TA	176	-25.1	0.000314	0.58	0.971	imp	0.0674
14	99264257	rs7149860	A	G	131	-24.9	0.000314	0.28	0.995	imp	0.00181
18	27563666	rs12969871	C	T	88	-19.4	0.000314	0.13	0.985	imp	0.00346
18	27564834	rs72919363	T	C	88	-19.4	0.000314	0.13	0.985	imp	0.00346
18	27572034	rs7243787	C	T	90	-19.4	0.000314	0.13	0.985	imp	0.00347
3	140447495	rs76565004	C	T	47	-9.5	0.000315	0.04	0.928	imp	0.00152
6	31179291	rs113923361	TC	T	111	-21.5	0.000315	0.19	0.996	imp	0.0025
14	107017496	rs2879070	A	C	202	26.7	0.000315	0.47	0.92	imp	0.00466
14	107017499	rs2337933	C	T	202	26.7	0.000315	0.47	0.92	imp	0.00466
18	27481168	rs79621556	C	T	69	-15.9	0.000315	0.09	0.994	imp	0.00168
7	29413388	rs12700958	G	A	150	24.3	0.000316	0.61	0.986	imp	0.0871
14	83550975	rs2150299	A	G	103	21	0.000316	0.19	1	gen	0.113
6	1763048	rs3800040	G	C	130	-20.7	0.000317	0.2	0.986	imp	0.018
6	104361872	rs55849124	T	C	147	20.3	0.000317	0.19	0.978	imp	0.133
3	20717387	rs200645955	G	GA	187	24.4	0.000318	0.44	0.942	imp	0.0616
3	20717390	rs202004939	TA	T	187	24.4	0.000318	0.44	0.942	imp	0.0617
3	20717391	rs1500405	A	T	187	24.4	0.000318	0.44	0.942	imp	0.0617
3	186222503	rs2002839	T	C	192	23.2	0.000318	0.61	0.926	imp	0.0809
6	104361539	rs58343923	A	AT	147	20.3	0.000318	0.19	0.978	imp	0.133
11	79087280	rs876197	A	G	82	18	0.000318	0.17	1	gen	0.0131
18	6776881	rs9964321	A	C	81	-18.8	0.000318	0.84	1	gen	0.00134
12	117226028	rs12309159	A	G	82	-16.7	0.000319	0.14	0.993	imp	0.00534
14	83551172	rs4904104	A	G	143	-20.2	0.000319	0.81	0.935	imp	0.129
1	217213018	rs117046531	A	G	52	-14.3	0.00032	0.06	0.992	imp	0.00869
10	35877800	rs149186191	AAAC	A	103	-18.4	0.00032	0.12	0.973	imp	0.00313
13	44460242	rs1932990	C	T	150	24.6	0.00032	0.4	0.972	imp	0.186
14	102336631	rs2476523	A	G	120	-21.6	0.00032	0.21	0.99	imp	0.00597
15	101699090	rs62019708	A	T	199	-25.3	0.00032	0.36	0.853	imp	#N/A
1	48392519	rs185635180	C	T	74	9.1	0.000321	0.05	0.802	imp	0.0294
6	31851234	rs652888	C	T	121	26.5	0.000321	0.75	1	gen	0.0135
14	83551136	rs944388	A	T	143	-20.2	0.000321	0.81	0.935	imp	0.129
15	87010466	rs146570281	G	A	28	7.4	0.000321	0.03	0.938	imp	0.00491
21	16327357	rs2251643	A	C	124	-26.5	0.000321	0.59	1	gen	0.00304
3	20717388	rs1500404	T	A	192	24.1	0.000322	0.43	0.93	imp	0.0619
6	32106865	rs117016429	G	A	125	-21.9	0.000322	0.15	0.964	imp	0.00696
18	55231790	rs2040242	G	T	117	-25.5	0.000322	0.52	1	gen	0.00774
1	10935232	rs1280996	C	T	131	26.3	0.000323	0.55	1	gen	0.00358
10	109395356	rs7914264	C	T	121	23.3	0.000324	0.31	1	gen	0.0888
14	107013880	rs12889984	C	A	197	27	0.000324	0.48	0.939	imp	0.0111
6	32436217	rs114624083	C	G	186	-27.7	0.000325	0.57	0.882	imp	0.307
10	129445491	rs113757136	A	G	36	11.1	0.000325	0.05	0.989	imp	0.0597
13	31776998	rs9529006	A	G	168	-25.8	0.000325	0.46	0.968	imp	0.0113
18	27575754	rs12967036	G	A	92	-19.3	0.000325	0.13	0.984	imp	0.00363
4	4711210	rs12696704	C	T	157	25.2	0.000326	0.62	0.979	imp	7.26e-05
12	117226601	rs12312295	T	C	83	-16.6	0.000327	0.14	0.99	imp	0.00529
14	107013827	rs4773998	A	G	193	27.1	0.000327	0.49	0.947	imp	0.00858
6	5924301	rs2326654	A	G	111	-21.5	0.000328	0.18	0.995	imp	0.00509
17	5945438	rs76252853	CG	C	199	-20.5	0.000328	0.26	0.899	imp	0.00588
6	104365872	rs151185530	A	G	162	20.2	0.000329	0.2	0.958	imp	0.206
14	102337730	rs3134684	A	G	124	-21.6	0.000329	0.21	0.989	imp	0.00735
1	85285373	rs9324141	C	T	130	-23.1	0.00033	0.21	0.993	imp	0.000618
4	3473246	rs10007223	A	G	151	-24.6	0.00033	0.31	0.961	imp	0.00337
14	107018027	rs12894210	T	C	202	26.4	0.00033	0.47	0.928	imp	0.00617
18	27478266	rs149834949	TG	T	77	-15.6	0.00033	0.08	0.988	imp	0.00112
10	35878006	rs59883150	T	C	106	-18.3	0.000331	0.12	0.969	imp	0.00453
2	173906149	rs3754749	A	G	145	23.9	0.000332	0.27	0.978	imp	0.155
14	107011958	rs1034552	T	A	193	27.1	0.000332	0.19	0.997	imp	0.00854
2	13075489	rs200580285	GT	G	117	-19.1	0.000333	0.17	0.969	imp	0.016
2	13075490	rs1357058	T	A	117	-19.1	0.000333	0.17	0.969	imp	0.016
2	13075491	rs1357057	A	G	117	-19.1	0.000333	0.17	0.969	imp	0.016
6	31105078	rs141488045	CAAA	C	92	15.9	0.000333	0.13	0.946	imp	0.0165
12	68994179	rs2468416	C	G	128	-26.1	0.000333	0.43	0.999	imp	0.013
13	38577056	rs7337322	G	T	57	-13.8	0.000333	0.07	1	gen	0.152
14	107015619	rs10444783	T	G	188	27.1	0.000333	0.49	0.952	imp	0.0084
1	227409585	rs4065211	T	C	74	15.8	0.000334	0.14	0.998	imp	0.101
6	32105086	rs146593109	TG	T	125	-21.9	0.000334	0.15	0.964	imp	0.00722
14	107015212	rs10444780	T	C	189	27.1	0.000334	0.49	0.952	imp	0.00841
4	57396534	rs58872126	A	C	160	25.8	0.000335	0.41	0.977	imp	0.111
9	117636232	rs7043766	A	G	123	-22.3	0.000335	0.21	0.982	imp	0.00107
14	107014340	rs35162884	C	CAT	189	27.1	0.000335	0.49	0.951	imp	0.00843
14	107014573	rs2187998	A	G	189	27.1	0.000335	0.04	0.969	imp	0.00847
14	107014921	rs7494459	C	T	189	27.1	0.000335	0.49	0.952	imp	0.00844
6	32147044	rs142802704	AAG	A	114	-21.7	0.000336	0.16	0.98	imp	0.00949
7	10541854	rs140822291	C	A	159	26.8	0.000336	0.57	0.975	imp	0.000451
14	107015077	rs10444779	C	A	189	27.1	0.000336	0.49	0.952	imp	0.00843
17	9174082	rs35306109	A	G	114	-22.1	0.000336	0.17	0.988	imp	0.00485
6	5897082	rs9504571	T	A	102	-20.7	0.000337	0.17	0.999	imp	0.00631
6	32147157	rs116420335	G	C	114	-21.7	0.000337	0.16	0.98	imp	0.0095
7	10534177	rs1608602	G	A	148	-25.6	0.000337	0.51	0.96	imp	0.00018
9	103975911	rs57966478	C	A	105	-15.2	0.000337	0.08	0.935	imp	0.00247
4	146903489	rs13104870	C	A	78	-17	0.000338	0.13	1	imp	0.001
4	146904304	rs11100904	A	G	78	17	0.000338	0.88	1	gen	0.048
10	129449538	rs112477214	G	A	35	11	0.000338	0.05	0.993	imp	0.0602
12	117226911	rs114613080	G	A	83	-16.6	0.000338	0.14	0.988	imp	0.00524
4	57396576	rs58510494	C	T	152	25.8	0.000339	0.07	0.957	imp	0.109
6	1756757	rs56046637	C	T	114	-20.5	0.000339	0.2	0.987	imp	0.0175
13	44514471	rs9567321	A	G	126	19.2	0.000339	0.21	0.98	imp	0.177
14	107013129	rs2073674	A	C	193	27	0.000339	0.49	0.944	imp	0.0085
14	107015431	rs10444782	T	C	188	27.1	0.000339	0.49	0.951	imp	0.0083
10	109395577	rs7917678	C	G	121	22.5	0.00034	0.3	0.994	imp	0.0647
6	1756642	rs12528812	C	T	113	-20.4	0.000341	0.2	0.986	imp	0.0174
6	5910305	rs1001289	C	T	98	-20.5	0.000341	0.17	1	imp	0.0049
14	107015417	rs10444781	G	C	188	27.1	0.000341	0.49	0.951	imp	0.00831
4	4712140	rs1022133	C	T	159	25.1	0.000342	0.62	0.967	imp	0.000106
6	1760787	rs3800038	G	A	110	-20.7	0.000342	0.2	0.996	imp	0.0249
6	5897007	rs12211137	C	T	102	-20.6	0.000342	0.17	0.999	imp	0.00636
10	129450546	rs2386896	A	T	34	-11	0.000342	0.95	0.994	imp	0.0602
13	52495201	rs9596615	T	C	174	-24.5	0.000342	0.51	0.954	imp	0.00418
14	62356724	rs217682	A	G	132	26.5	0.000342	0.53	1	gen	0.256
6	5896461	rs12195664	G	A	104	-20.5	0.000343	0.17	0.996	imp	0.00615
4	57397050	rs28550555	A	C	153	25.7	0.000344	0.41	0.98	imp	0.109
4	57397082	rs28470886	T	C	153	25.7	0.000344	0.41	0.98	imp	0.109
16	14375376	rs30239	T	C	207	24	0.000344	0.41	0.917	imp	0.0275
1	227415905	rs72757311	A	T	75	15.8	0.000345	0.14	0.998	imp	0.102
1	227419947	rs6699534	T	C	70	15.8	0.000345	0.14	0.998	imp	0.102
4	158452531	rs1434421	T	C	117	-20.1	0.000345	0.17	0.997	imp	0.00139
5	1496349	rs36992	G	A	160	17.5	0.000345	0.15	0.839	imp	9.61e-05
6	5931207	rs10593310	CTG	C	110	-21.4	0.000345	0.18	0.996	imp	0.00529
17	9174045	rs35880517	G	A	109	-22.1	0.000345	0.17	0.988	imp	0.00487
17	9175220	rs12944138	C	T	113	-22	0.000345	0.17	0.985	imp	0.00522
4	158453227	rs9998516	C	G	128	-20.1	0.000346	0.17	0.994	imp	0.00137
19	44463668	rs438174	G	T	167	-25.7	0.000346	0.59	0.974	imp	0.141
14	39755307	rs8009651	G	A	163	-28	0.000347	0.42	0.985	imp	0.141
13	44471877	rs9567307	A	G	146	24.4	0.000348	0.4	0.97	imp	0.176
14	107016675	rs142218925	C	CCAAA	198	26.5	0.000348	0.47	0.923	imp	0.00778
3	152223625	rs73872423	C	T	192	-23.4	0.000349	0.27	0.909	imp	0.0129
3	186987785	rs698098	G	T	107	20.1	0.000349	0.22	0.992	imp	0.207
7	10525926	rs4725290	C	T	133	-27	0.000349	0.43	1	gen	0.00148
14	107016669	rs61996706	G	A	198	26.5	0.000349	0.47	0.923	imp	0.00777
23	68339708	rs5980793	G	T	51	13.5	0.000349	0.19	1	gen	0.0121
6	5896899	rs12191308	T	C	103	-20.6	0.00035	0.17	0.999	imp	0.00643
12	68990118	rs2439755	A	T	127	-26	0.00035	0.43	0.999	imp	0.0151
13	52493952	rs4943040	A	G	125	-24.7	0.00035	0.5	1	gen	0.00377
20	49174124	rs6020600	T	G	42	11	0.00035	0.06	0.996	imp	0.0406
2	18847356	rs16985408	C	G	66	15.2	0.000351	0.11	0.991	imp	0.000202
20	49177338	rs6020601	G	A	42	11	0.000351	0.06	0.996	imp	0.0408
20	49181290	rs6012965	T	C	42	11	0.000351	0.06	0.996	imp	0.0411
1	61143880	rs17120942	A	T	20	8	0.000352	0.03	0.995	imp	0.185
1	227378649	rs12080452	T	C	86	15.8	0.000352	0.14	0.993	imp	0.105
6	32098975	rs143038771	A	T	125	-21.9	0.000352	0.15	0.966	imp	0.0076
7	10521778	rs34328212	CT	C	195	-25.6	0.000352	0.49	0.929	imp	0.000163
14	107018500	rs11160992	G	A	200	27	0.000352	0.47	0.929	imp	0.0133
22	44552766	rs139069	A	G	100	20.7	0.000352	0.8	1	gen	0.00517
12	14640149	rs10846004	T	C	133	23.1	0.000353	0.36	0.995	imp	0.0758
12	14640187	rs10846005	C	T	132	23.1	0.000353	0.36	0.995	imp	0.0758
12	14640477	rs11055996	T	C	132	23.1	0.000353	0.36	0.995	imp	0.0758
13	52450723	rs9634847	G	T	150	-24.3	0.000354	0.38	0.974	imp	0.0311
20	49103247	rs116889874	G	A	94	12.4	0.000354	0.09	0.919	imp	0.00493
22	42234937	rs7287010	C	T	133	-22.9	0.000354	0.28	0.993	imp	0.00906
1	108190551	rs4915062	A	C	114	-25	0.000355	0.54	1	imp	0.00716
2	140817502	rs7564063	A	C	121	25	0.000355	0.49	1	gen	0.0044
18	27461804	rs12458435	T	C	77	-15.7	0.000355	0.09	0.962	imp	0.000598
18	27461810	rs12458437	T	C	77	-15.7	0.000355	0.09	0.962	imp	0.000598
1	171885229	rs2145382	A	C	140	-26.8	0.000356	0.48	0.99	imp	0.0177
3	186206128	rs62290740	A	G	106	22.5	0.000356	0.69	1	imp	0.0307
18	27461353	rs12458326	T	C	76	-15.7	0.000356	0.09	0.962	imp	0.000598
1	108189466	rs12404650	C	T	115	-25	0.000357	0.54	0.999	imp	0.00716
1	171885165	rs2145381	C	A	140	-26.8	0.000357	0.48	0.99	imp	0.0173
1	171885340	rs2180746	A	C	140	-26.8	0.000357	0.48	0.99	imp	0.0173
1	171885747	rs2901603	G	A	140	-26.8	0.000357	0.48	0.99	imp	0.0173
2	122495013	rs201766778	TA	T	163	-21.5	0.000357	0.24	0.896	imp	0.13
12	104067812	rs11614418	A	G	127	-27.3	0.000357	0.43	1	gen	0.0823
1	61138156	rs17120916	T	C	22	7.9	0.000358	0.03	0.987	imp	0.179
1	171884483	rs7551737	G	C	139	-26.8	0.000358	0.48	0.991	imp	0.0173
2	223342096	rs114719913	G	A	115	19.2	0.000358	0.2	0.977	imp	0.0951
5	81129663	rs12653216	C	T	155	-15.7	0.000358	0.12	0.832	imp	0.00402
9	117643362	rs13300483	C	T	88	-16.3	0.000358	0.1	0.949	imp	0.000152
10	61324576	rs10509107	A	G	138	-28.5	0.000358	0.58	1	gen	0.0351
20	4973886	rs1971573	T	C	124	22.6	0.000358	0.42	0.996	imp	0.0654
1	171884581	rs7520188	A	G	139	-26.8	0.000359	0.48	0.991	imp	0.0173
1	227378842	rs12095674	C	T	73	15.8	0.000359	0.14	0.995	imp	0.104
3	186984940	rs710471	A	G	114	20.1	0.000359	0.22	0.982	imp	0.189
5	27053208	rs56949312	C	T	73	13.7	0.000359	0.1	0.99	imp	0.00779
6	5896793	rs12191239	T	C	106	-20.6	0.000359	0.17	0.999	imp	0.00654
7	122606217	rs4269474	G	C	35	11	0.000359	0.07	1	imp	0.14
9	117642418	rs7863183	C	T	110	22	0.000359	0.8	1	gen	0.00862
10	129453803	rs61252630	T	C	33	11	0.000359	0.05	0.997	imp	0.0603
1	227422862	rs12035190	G	A	70	15.8	0.00036	0.14	0.998	imp	0.103
1	227423587	rs61700597	C	T	70	15.8	0.00036	0.14	0.998	imp	0.103
12	14647454	rs11055999	A	G	134	23	0.00036	0.36	0.996	imp	0.0759
1	61146292	rs17120957	C	T	20	7.9	0.000361	0.03	0.986	imp	0.169
3	43803815	rs80322198	CAAA	C	163	21.7	0.000361	0.21	0.946	imp	0.0305
7	122616105	rs76966377	C	A	36	11	0.000361	0.07	0.999	imp	0.14
13	44473866	rs2121034	G	T	146	24.3	0.000361	0.4	0.968	imp	0.166
1	227423735	rs12033050	T	C	71	15.8	0.000362	0.14	0.998	imp	0.101
11	62765869	rs4149183	C	T	111	23.2	0.000362	0.73	1	gen	0.0103
13	52450617	rs9596607	A	G	151	-24.3	0.000362	0.25	1	imp	0.0311
1	171883126	rs10798742	T	C	137	-26.8	0.000363	0.48	0.994	imp	0.0173
6	32091935	rs117369084	C	T	124	-21.9	0.000363	0.15	0.967	imp	0.00782
13	44490633	rs78210554	GT	G	140	19.5	0.000363	0.21	0.937	imp	0.175
1	171882807	rs6425482	G	C	137	-26.8	0.000364	0.48	0.994	imp	0.0173
6	31181716	rs114201356	G	A	95	18.5	0.000364	0.15	0.978	imp	0.109
14	25887143	rs144464271	GCTCT	G	101	-17.9	0.000364	0.15	0.994	imp	0.0162
21	16368711	rs74680498	G	A	181	21.3	0.000364	0.29	0.876	imp	0.00419
6	23180268	rs35057927	A	G	137	-23.3	0.000365	0.23	0.986	imp	0.0819
6	80030478	rs9352713	C	T	69	-15	0.000365	0.08	0.985	imp	0.00162
8	132058522	rs7829589	T	G	172	-17.9	0.000365	0.16	0.871	imp	0.00483
14	83526667	rs8011662	T	G	135	-21.8	0.000365	0.78	0.96	imp	0.203
19	52311495	rs8111509	C	T	126	-24.5	0.000365	0.7	1	gen	0.000456
19	52334460	rs75691788	C	G	115	21.5	0.000365	0.22	0.994	imp	0.00856
2	223343855	rs4674656	C	T	93	20	0.000366	0.2	1	gen	0.189
6	31184463	rs116584965	A	G	117	-20.9	0.000366	0.18	0.977	imp	0.00184
13	52450544	rs9596606	C	G	149	-24.3	0.000366	0.38	0.975	imp	0.0311
10	32039639	rs11008628	G	A	123	-18.9	0.000368	0.18	0.963	imp	0.0312
19	52332884	rs12459126	G	C	116	21.5	0.000368	0.22	0.994	imp	0.00868
6	31185059	rs143120848	T	G	71	18.2	0.000369	0.14	0.993	imp	0.107
6	80034778	rs2152034	A	T	69	-15	0.000369	0.08	0.984	imp	0.00156
10	129459021	rs73383349	T	C	32	10.9	0.00037	0.05	0.999	imp	0.0603
10	129459072	rs112938976	G	A	32	10.9	0.00037	0.05	0.999	imp	0.0605
10	129462411	rs73383350	A	G	32	10.9	0.00037	0.05	0.999	imp	0.0603
10	129463113	rs113725254	T	C	33	10.9	0.00037	0.05	0.999	imp	0.0605
10	129465831	rs73372018	A	C	36	10.9	0.00037	0.05	0.998	imp	0.0604
10	129468020	rs73372023	G	A	37	10.9	0.00037	0.05	0.998	imp	0.0604
10	129468501	rs73372026	A	G	37	10.9	0.00037	0.05	0.998	imp	0.0604
10	129470907	rs76803918	A	T	37	10.9	0.00037	0.05	0.998	imp	0.0606
10	129474826	rs75094117	T	C	37	10.9	0.00037	0.05	0.996	imp	0.0615
15	67224983	rs412588	C	T	27	7.2	0.00037	0.03	0.975	imp	0.0114
10	129474136	rs55671707	T	C	42	10.9	0.000371	0.05	0.997	imp	0.061
10	129475471	rs58690012	G	A	37	10.9	0.000371	0.05	0.995	imp	0.0622
10	129472222	rs138887291	C	T	38	10.9	0.000372	0.05	0.998	imp	0.0612
10	129476695	rs61000248	G	A	38	10.9	0.000372	0.05	0.992	imp	0.0637
1	171882602	rs6425481	A	C	126	-26.8	0.000373	0.49	1	gen	0.0242
10	32041350	rs2778641	A	G	161	18.8	0.000373	0.81	0.913	imp	0.0284
10	129476893	rs56131199	G	T	38	10.9	0.000373	0.05	0.992	imp	0.0641
10	129476966	rs56717434	T	A	38	10.9	0.000373	0.05	0.992	imp	0.0642
13	27535880	rs73154069	G	A	140	21.5	0.000373	0.25	0.973	imp	0.0136
7	29413879	rs7794652	A	G	122	-24	0.000374	0.39	1	gen	0.497
7	122601502	rs200667732	TG	T	163	15.9	0.000374	0.18	0.885	imp	0.0137
9	103976218	rs411448	T	C	136	16.5	0.000374	0.89	0.933	imp	0.000906
10	32037210	rs12761223	T	A	106	-19.1	0.000374	0.18	0.986	imp	0.0245
10	129458729	rs117530647	T	C	32	10.9	0.000374	0.05	0.998	imp	0.062
10	129469808	rs117295304	G	T	37	10.9	0.000374	0.05	0.997	imp	0.0621
10	129473404	rs144718950	A	G	37	10.9	0.000374	0.05	0.997	imp	0.0623
14	102249042	rs147749291	C	G	127	-16.8	0.000374	0.13	0.883	imp	0.00378
16	85949896	rs305068	A	G	37	-10.2	0.000375	0.03	0.98	imp	0.01
11	132985731	rs79226682	T	G	180	-22.5	0.000376	0.75	0.97	imp	0.00231
11	132985732	rs4417278	T	C	180	-22.5	0.000376	0.75	0.97	imp	0.00231
14	107016472	rs12885931	A	G	200	25.6	0.000376	0.46	0.902	imp	0.00654
14	107016473	rs12886089	C	T	200	25.6	0.000376	0.46	0.902	imp	0.00654
16	28951839	rs146334752	G	C	106	13.4	0.000376	0.05	0.999	imp	0.00291
17	9172769	rs35985527	G	A	140	-19.8	0.000376	0.16	0.935	imp	0.00809
6	5913093	rs142892412	T	A	100	-20.1	0.000378	0.16	0.998	imp	0.00393
7	10866687	rs12667569	G	T	127	-26	0.000378	0.38	1	gen	0.00044
3	158626074	rs340234	A	G	111	-25	0.00038	0.65	1	gen	0.0327
14	107016418	rs35999817	T	C	201	25.7	0.00038	0.46	0.894	imp	0.00455
21	16369043	rs75137511	C	T	171	23.6	0.00038	0.04	0.983	imp	0.00225
4	21127117	rs6829039	T	C	144	24.8	0.000381	0.31	0.986	imp	0.00385
4	99488924	rs67736521	TAGA	T	188	23.7	0.000381	0.64	0.929	imp	0.0348
14	83533790	rs200392123	ACG	A	143	-21.3	0.000381	0.77	0.949	imp	0.073
14	107016433	rs12886067	C	T	201	25.6	0.000382	0.46	0.894	imp	0.00461
2	122495014	rs78921857	A	T	163	-21.4	0.000383	0.24	0.9	imp	0.132
6	31035634	rs146567733	G	C	194	-23.2	0.000383	0.64	0.848	imp	0.105
6	79979365	rs1335539	A	G	73	17.2	0.000383	0.89	1	gen	0.00995
12	117227743	rs111751224	T	C	87	-16.2	0.000383	0.14	0.974	imp	0.00543
9	100741890	rs12336903	C	A	87	18.1	0.000384	0.15	0.995	imp	0.0102
9	100742876	rs60010964	TA	T	87	18.1	0.000385	0.15	0.995	imp	0.0102
15	101707269	rs60177415	G	C	202	-24.5	0.000385	0.35	0.852	imp	#N/A
18	27548618	rs12965897	A	C	92	-18.3	0.000385	0.14	0.976	imp	0.0033
2	122494661	rs28372755	C	CG	163	-21.4	0.000386	0.24	0.9	imp	0.132
13	38633998	rs76687465	G	A	71	-13.4	0.000386	0.07	0.95	imp	0.232
13	52444057	rs1886322	C	T	123	-24.2	0.000386	0.48	1	gen	0.00788
21	36612738	rs12053731	T	G	160	-19.5	0.000386	0.18	0.862	imp	0.0213
4	21127980	rs1433491	A	G	144	24.7	0.000387	0.31	0.985	imp	0.00392
9	17135641	rs76422101	C	G	67	-11.7	0.000387	0.05	0.94	imp	0.00223
12	14589729	rs74543692	T	A	134	23.1	0.000387	0.35	0.992	imp	0.0807
21	16388451	rs77752902	C	G	147	23.2	0.000387	0.31	0.958	imp	0.00264
9	34809310	rs139683221	C	A	14	6	0.000388	0.02	0.943	imp	0.00321
10	61350037	rs884665	C	T	180	-27.5	0.000388	0.5	0.976	imp	0.00541
12	117228178	rs200374015	T	TG	88	-16.2	0.000388	0.14	0.978	imp	0.00513
21	16388666	rs75154103	G	T	148	23.2	0.000388	0.31	0.958	imp	0.00262
21	16390041	rs57209933	G	A	148	23.2	0.000388	0.31	0.958	imp	0.00255
21	16390348	rs77886025	T	G	148	23.2	0.000388	0.31	0.958	imp	0.00254
21	16419435	rs79983415	C	T	172	23	0.000388	0.31	0.949	imp	0.0016
12	14496289	rs4764084	A	C	155	22.9	0.000389	0.38	0.972	imp	0.074
12	14643510	rs4617646	T	G	130	23.9	0.000389	0.43	0.995	imp	0.0391
21	16390284	rs80229712	A	G	148	23.2	0.000389	0.31	0.958	imp	0.00254
21	16392114	rs111965434	A	G	149	23.2	0.000389	0.31	0.958	imp	0.00246
21	16392765	rs74662233	A	G	149	23.2	0.000389	0.31	0.958	imp	0.00243
4	3473007	rs6850707	G	A	151	-24.3	0.00039	0.31	0.962	imp	0.00315
11	132987216	rs4427573	A	G	99	-21.5	0.00039	0.78	1	gen	0.0229
18	6776786	rs9952364	C	T	179	-18.3	0.00039	0.82	0.941	imp	0.00235
21	16387536	rs75413872	C	T	148	23.2	0.00039	0.31	0.959	imp	0.00267
4	42777850	rs13101392	C	A	190	-23.9	0.000391	0.02	0.757	imp	0.0101
6	5905209	rs6597169	C	T	99	-20.1	0.000391	0.16	0.999	imp	0.006
13	27257004	rs17084492	C	T	62	16.1	0.000391	0.11	0.998	imp	0.0502
14	107015868	rs67821832	G	A	195	26.8	0.000391	0.48	0.945	imp	0.0105
14	107015876	rs67169345	T	C	195	26.8	0.000391	0.48	0.945	imp	0.0105
21	16393606	rs78381397	G	A	148	23.2	0.000391	0.31	0.957	imp	0.00239
4	155916212	rs141016772	C	T	97	-9.2	0.000392	0.04	0.805	imp	0.000346
6	5905606	rs7755613	C	T	99	-20.1	0.000392	0.16	0.999	imp	0.006
12	14645428	rs7304509	A	G	130	23.9	0.000392	0.42	0.996	imp	0.0391
14	107015835	rs17112922	T	C	195	26.8	0.000392	0.48	0.945	imp	0.0105
21	16393792	rs79592763	C	T	148	23.2	0.000392	0.31	0.957	imp	0.00239
5	12267239	rs7717464	C	G	123	-23.1	0.000393	0.26	0.998	imp	0.013
6	56740373	rs17758347	T	C	106	-22	0.000393	0.23	0.992	imp	0.00434
9	7773856	rs7044932	A	G	95	-17.2	0.000393	0.87	0.99	imp	0.00868
10	32041975	rs2778643	A	G	161	18.8	0.000393	0.81	0.913	imp	0.0289
18	33152792	rs7241221	C	T	23	-8.5	0.000393	0.02	1	gen	0.101
20	48912206	rs74372466	C	T	24	-8.5	0.000393	0.02	0.999	imp	0.0235
20	48912332	rs117590860	T	C	24	-8.5	0.000393	0.02	0.999	imp	0.0235
20	48913160	rs77129120	G	A	23	-8.5	0.000393	0.02	0.999	imp	0.0237
21	16394564	rs117992413	G	C	148	23.2	0.000393	0.31	0.958	imp	0.00236
6	56742541	rs76945574	C	T	106	-22	0.000394	0.23	0.992	imp	0.00434
18	6772960	rs2376527	G	A	107	-17.6	0.000394	0.84	0.974	imp	0.00123
18	41233502	rs12150796	A	C	129	-25.7	0.000394	0.33	1	gen	0.0234
20	8868072	rs6118369	A	G	157	17.4	0.000395	0.2	0.933	imp	0.0586
20	48910889	rs77594027	C	A	25	-8.5	0.000395	0.02	0.998	imp	0.0237
22	25718191	rs146888863	C	T	197	19.9	0.000395	0.24	0.899	imp	0.0738
2	140749631	rs4954812	C	T	178	24.7	0.000396	0.47	0.951	imp	0.00786
6	5906529	rs12191669	C	T	99	-20	0.000396	0.16	0.999	imp	0.006
6	31246969	rs115041084	A	G	89	20	0.000396	0.18	0.995	imp	0.235
11	132983895	rs7110406	G	C	111	-22.2	0.000396	0.76	0.985	imp	0.00226
3	2019871	rs116173481	C	T	30	8.5	0.000397	0.03	0.995	imp	0.0282
14	50806240	rs3783417	A	G	181	23.6	0.000397	0.66	0.938	imp	0.0344
2	197500736	rs138063163	TA	T	79	-8.8	0.000398	0.02	0.885	imp	0.012
9	16143867	rs2039070	C	T	199	23.3	0.000399	0.46	0.874	imp	0.00657
9	100757343	rs872251	A	G	109	18.1	0.000399	0.15	0.983	imp	0.0103
18	27477819	rs72901547	G	A	71	-15.2	0.000399	0.08	0.993	imp	0.00139
2	162656901	rs62190673	T	C	77	-17.4	0.0004	0.1	0.993	imp	0.000916
9	100749534	rs149369823	AAG	A	87	18	0.0004	0.15	0.995	imp	0.0105
12	117206756	rs112303271	A	G	153	-16.7	0.0004	0.14	0.955	imp	0.00466
3	128777877	rs6765651	T	C	137	12.7	0.000401	0.93	0.876	imp	0.0925
6	1753760	rs6920971	G	A	110	-20.2	0.000401	0.2	0.981	imp	0.0157
13	52445998	rs9526802	G	A	125	24.1	0.000401	0.52	0.999	imp	0.00187
14	99257911	rs8004974	T	C	120	-24.7	0.000402	0.28	1	imp	0.00199
14	99257953	rs141541522	A	AATG	120	-24.7	0.000402	0.28	1	imp	0.00199
14	99262153	rs17097805	G	A	124	-24.6	0.000402	0.28	0.999	imp	0.00199
17	3764630	rs2288684	A	G	128	-23.8	0.000402	0.66	1	gen	0.0346
22	30597880	rs9614158	C	T	40	-12	0.000402	0.93	1	gen	0.567
2	207351674	rs2113379	A	G	129	-26	0.000403	0.5	1	gen	0.0324
3	6024864	rs73007867	C	T	70	-10.2	0.000403	0.04	0.902	imp	0.012
6	5908331	rs7770163	G	A	99	-20	0.000403	0.16	1	imp	0.00601
6	5908345	rs6597171	C	T	99	-20	0.000403	0.16	1	imp	0.00601
6	31259188	rs144371682	G	T	163	-25.4	0.000403	0.27	0.908	imp	0.276
9	100750623	rs10984650	G	T	87	18	0.000403	0.15	0.995	imp	0.0105
12	14630856	rs7358578	G	A	125	-24	0.000403	0.58	0.997	imp	0.0356
14	107017255	rs12887566	C	T	199	26.6	0.000403	0.48	0.914	imp	0.00725
21	16422106	rs77054492	T	C	172	23.1	0.000403	0.31	0.951	imp	0.00172
6	68912437	rs62450874	C	T	84	-10	0.000404	0.03	0.802	imp	0.0026
12	14651797	rs201526647	TA	T	128	23.8	0.000404	0.42	0.997	imp	0.0378
12	14651798	rs34712916	A	T	128	23.8	0.000404	0.42	0.997	imp	0.0378
13	43756803	rs2762172	G	A	198	-23.6	0.000404	0.33	0.907	imp	0.0105
1	227374760	rs12035998	G	A	73	15.7	0.000405	0.14	0.993	imp	0.112
1	227375339	rs61834564	G	A	73	15.7	0.000405	0.14	0.993	imp	0.112
6	31143835	rs115317003	C	G	118	-22.4	0.000405	0.25	1	imp	0.00887
1	171891292	rs71642343	TGTGC	T	152	-26.5	0.000406	0.48	0.977	imp	0.0151
9	137349637	rs35687802	C	A	147	-19.5	0.000406	0.16	0.962	imp	0.00566
9	137349646	rs78294026	C	A	147	-19.5	0.000406	0.16	0.962	imp	0.00567
9	137349647	rs79476537	C	A	147	-19.5	0.000406	0.16	0.962	imp	0.00566
11	99813442	rs1840192	G	A	152	24.6	0.000406	0.36	0.991	imp	0.0539
14	99264259	rs7150005	A	G	130	-24.6	0.000406	0.28	0.997	imp	0.002
1	156634639	rs4661210	C	T	63	15	0.000407	0.9	1	gen	0.174
1	171888566	rs7547770	G	A	142	-26.6	0.000407	0.48	0.987	imp	0.0185
1	171889145	rs10737340	T	C	142	-26.6	0.000407	0.48	0.987	imp	0.0185
1	171889347	rs10798751	T	G	143	-26.6	0.000407	0.48	0.986	imp	0.0185
1	239391770	rs1339737	A	G	63	-15	0.000407	0.89	1	gen	0.0985
2	140781436	rs16843214	T	C	125	25	0.000407	0.49	1	imp	0.0178
2	140781496	rs12618840	G	C	125	25	0.000407	0.49	1	imp	0.0178
2	140781982	rs7563559	T	A	125	25	0.000407	0.49	1	imp	0.0177
2	140793533	rs10187020	A	G	125	25	0.000407	0.49	1	imp	0.0156
3	95371394	rs12497437	A	C	128	-25	0.000407	0.57	1	gen	0.0349
4	158444947	rs12054636	C	T	92	-20	0.000407	0.17	1	gen	0.017
5	133437792	rs60104996	A	G	186	-23.7	0.000407	0.4	0.962	imp	0.04
6	31144771	rs116391194	C	A	118	-22.4	0.000407	0.25	1	imp	0.00889
12	133277510	rs4077415	T	G	45	6.8	0.000407	0.02	0.922	imp	0.0215
2	140796739	rs13429022	G	A	127	25	0.000408	0.49	1	imp	0.0156
5	155024354	rs59218489	G	C	109	-19.1	0.000408	0.16	0.966	imp	0.00415
6	31145413	rs114165467	C	T	118	-22.3	0.000408	0.25	1	imp	0.00891
18	27546614	rs35599139	C	T	92	-18.2	0.000408	0.14	0.979	imp	0.00336
20	49139191	rs11086312	T	C	98	17.7	0.000408	0.14	0.996	imp	0.00104
1	171888687	rs7518914	T	C	142	-26.6	0.000409	0.48	0.987	imp	0.0185
11	132983506	rs4405324	T	G	159	-22.2	0.000409	0.76	0.979	imp	0.00347
6	31145755	rs114058818	G	A	117	-22.3	0.00041	0.25	1	imp	0.00891
6	31146584	rs114716134	G	T	117	-22.3	0.00041	0.25	1	imp	0.00893
6	31149091	rs115797851	G	T	117	-22.3	0.00041	0.25	1	imp	0.00893
6	31150873	rs115680823	T	C	117	-22.3	0.00041	0.25	1	imp	0.00893
6	31154897	rs143956356	G	A	117	-22.3	0.00041	0.25	1	imp	0.00893
6	31155284	rs139377085	A	T	117	-22.3	0.00041	0.25	1	imp	0.00893
6	31155304	rs141572865	C	G	117	-22.3	0.00041	0.25	1	imp	0.00893
6	31155405	rs149692795	T	C	117	-22.3	0.00041	0.25	1	imp	0.00893
6	31155434	rs146203160	G	A	117	-22.3	0.00041	0.25	1	imp	0.00893
6	31155991	rs149360121	T	C	117	-22.3	0.00041	0.25	1	imp	0.00893
6	31156465	rs116779077	C	T	117	-22.3	0.00041	0.25	1	imp	0.00893
6	31157738	rs139450374	A	G	117	-22.3	0.00041	0.25	1	imp	0.00893
6	31158184	rs115389519	T	A	117	-22.3	0.00041	0.25	1	imp	0.00893
6	31158373	rs117854679	G	A	117	-22.3	0.00041	0.25	1	imp	0.00893
6	31159533	rs141278412	C	T	117	-22.3	0.00041	0.12	0.901	imp	0.00893
6	31160131	rs116645964	G	A	117	-22.3	0.00041	0.25	1	imp	0.00893
6	31160218	rs141436960	C	T	117	-22.3	0.00041	0.25	1	imp	0.00893
6	31160298	rs116363271	G	A	117	-22.3	0.00041	0.25	1	imp	0.00893
6	31161152	rs114040266	C	T	117	-22.3	0.00041	0.25	1	imp	0.00893
6	31161161	rs116250854	C	T	117	-22.3	0.00041	0.25	1	imp	0.00893
6	31161571	rs114340595	G	C	117	-22.3	0.00041	0.25	1	imp	0.00893
6	31166719	rs144325395	C	T	117	-22.3	0.00041	0.25	1	imp	0.00893
6	31167573	rs115806836	G	A	117	-22.3	0.00041	0.25	1	imp	0.00893
6	32785945	rs68076984	AG	A	80	-15.9	0.00041	0.09	0.982	imp	0.218
12	117228619	rs73405110	G	A	86	-16.1	0.00041	0.14	0.975	imp	0.00511
1	227450144	rs12038272	A	C	68	15.5	0.000411	0.13	1	gen	0.351
7	10525849	rs4725289	A	T	136	-26.7	0.000411	0.43	0.999	imp	0.000535
14	101120234	rs1018534	G	T	62	15.5	0.000411	0.92	1	gen	0.00359
18	27490574	rs34640221	A	G	59	15.5	0.000411	0.91	1	gen	0.149
10	26958296	rs2489559	T	A	103	-15.4	0.000412	0.89	0.972	imp	0.0646
14	62357289	rs2610545	C	A	149	25.3	0.000412	0.53	0.98	imp	0.371
20	49210362	rs78578502	C	T	90	11.2	0.000412	0.06	0.905	imp	0.0752
4	57396608	rs58306036	G	A	166	25.1	0.000413	0.41	0.973	imp	0.0998
6	31150039	rs114964349	C	T	71	18.3	0.000413	0.14	1	imp	0.107
6	31150323	rs116805641	C	A	71	18.3	0.000413	0.14	1	imp	0.107
6	31151573	rs116184544	G	A	71	18.3	0.000413	0.14	1	imp	0.107
6	31153126	rs139810927	C	T	71	18.3	0.000413	0.14	1	imp	0.107
6	31153573	rs115316935	T	C	71	18.3	0.000413	0.14	1	imp	0.107
6	31154206	rs148649784	T	G	71	18.3	0.000413	0.14	1	imp	0.107
6	31154384	rs116464514	G	A	71	18.3	0.000413	0.14	1	imp	0.107
6	31156350	rs149432671	A	C	71	18.3	0.000413	0.14	1	imp	0.107
5	155024355	rs6898484	C	A	109	-19	0.000414	0.16	0.966	imp	0.00433
18	6772999	rs4621056	T	C	88	-17.4	0.000414	0.84	0.98	imp	0.00134
20	48913574	rs13041874	C	T	29	-9	0.000414	0.03	0.999	imp	0.0377
3	85142871	rs6798922	A	G	109	19.4	0.000415	0.23	0.987	imp	0.0176
4	21131075	rs13123299	C	G	144	24.5	0.000415	0.31	0.984	imp	0.00424
6	31170066	rs115688687	A	G	86	19.3	0.000415	0.15	0.982	imp	0.0775
10	120827079	rs10749284	A	G	26	9	0.000415	0.97	1	gen	0.0277
18	27532832	rs12965207	C	T	80	-18	0.000415	0.14	1	gen	0.0128
20	48914352	rs6091130	G	T	26	-9	0.000415	0.03	1	gen	0.579
2	140820049	rs1918616	T	C	129	24.9	0.000416	0.49	0.999	imp	0.0122
2	162664961	rs62190674	C	T	71	-17.4	0.000416	0.1	0.997	imp	0.00097
7	49027754	rs73098032	C	G	177	24.2	0.000416	0.39	0.984	imp	0.359
14	39759088	rs11157053	A	G	140	27.7	0.000416	0.57	1	gen	0.272
14	107015988	rs200219727	G	GC	201	25.1	0.000417	0.46	0.888	imp	0.0101
14	107015993	rs200877026	TG	T	201	25.1	0.000417	0.46	0.888	imp	0.0101
2	187838409	rs4093128	C	T	135	-24.7	0.000418	0.41	0.984	imp	0.00629
4	21131328	rs6831241	C	T	144	24.5	0.000418	0.31	0.984	imp	0.00428
11	103471636	rs76988133	C	G	67	9.5	0.000418	0.03	0.929	imp	0.00149
2	197533450	rs61446671	T	G	98	-8.9	0.000419	0.02	0.914	imp	0.0194
12	129339718	rs2702208	T	C	192	-23.1	0.000419	0.27	0.881	imp	0.00732
2	162655969	rs62190672	A	T	77	-17.4	0.00042	0.1	0.988	imp	0.000922
6	31147632	rs200331851	ACG	A	130	-22.1	0.00042	0.25	0.989	imp	0.0128
10	29150325	rs138439032	G	C	17	5.9	0.00042	0.02	0.946	imp	0.0581
5	3277361	rs11737970	C	G	190	21	0.000421	0.28	0.916	imp	0.522
13	52449879	rs4943036	G	C	147	-24	0.000421	0.38	0.978	imp	0.0314
18	27545467	rs36112620	C	A	93	-18.1	0.000421	0.13	0.992	imp	0.00339
20	40466179	rs6129958	A	G	107	22.3	0.000421	0.27	1	gen	0.0977
4	21131658	rs6837150	G	T	146	24.5	0.000422	0.31	0.983	imp	0.00438
9	117646983	rs76779588	C	T	70	-14.8	0.000422	0.08	0.967	imp	0.00115
18	27547688	rs67552734	C	A	95	-18.1	0.000422	0.14	0.975	imp	0.00348
2	162655845	rs72877381	A	T	77	-17.4	0.000423	0.1	0.988	imp	0.000924
6	27172371	rs112912679	G	A	67	15.4	0.000423	0.11	0.975	imp	0.321
16	77225217	rs3214483	A	AG	181	-25.1	0.000423	0.39	0.944	imp	0.0282
21	16424607	rs74847960	C	T	173	23.2	0.000423	0.31	0.954	imp	0.00185
1	227367040	rs78398595	CAAA	C	73	15.6	0.000424	0.14	0.992	imp	0.115
3	6026886	rs6764989	G	A	52	-10.2	0.000424	0.04	0.919	imp	0.016
6	27171161	rs7773029	A	G	67	15.4	0.000424	0.11	0.975	imp	0.321
6	27171776	rs77596955	T	C	67	15.4	0.000424	0.11	0.975	imp	0.321
7	33684991	rs10239102	A	C	100	21	0.000424	0.26	1	gen	0.458
14	102329098	rs7145618	C	T	109	21	0.000424	0.8	1	gen	0.00743
14	102329755	rs7145458	C	A	110	-21	0.000424	0.2	0.999	imp	0.00391
3	43809627	rs144746571	A	C	67	15.5	0.000425	0.1	0.978	imp	0.00385
4	21131950	rs6837395	C	T	144	24.5	0.000425	0.31	0.984	imp	0.00435
9	100746983	rs117552925	C	T	94	17.6	0.000425	0.15	0.98	imp	0.0128
12	14554222	rs11298119	TG	T	146	23.3	0.000425	0.42	0.979	imp	0.0347
1	227346992	rs10916098	A	G	73	15.6	0.000426	0.14	0.992	imp	0.115
1	227355355	rs139093279	AG	A	73	15.6	0.000426	0.14	0.992	imp	0.115
2	140818620	rs4589690	C	A	128	24.8	0.000426	0.49	1	imp	0.0122
6	27164116	rs10484395	G	A	67	15.4	0.000426	0.11	0.975	imp	0.321
6	68914236	rs1840498	T	C	83	-9.9	0.000426	0.03	0.802	imp	0.00269
11	88941208	rs113496940	G	A	61	-14.8	0.000426	0.09	0.992	imp	0.000215
1	199108772	rs16844244	C	T	101	21.5	0.000427	0.25	1	gen	0.0283
11	88935031	rs72963149	C	T	61	-14.8	0.000427	0.09	0.991	imp	0.000294
20	61322769	rs4809279	C	T	165	25.5	0.000427	0.62	0.96	imp	0.000767
3	188232417	rs55642128	A	G	143	15	0.000428	0.13	0.869	imp	0.0148
11	40696128	rs10501241	A	C	128	-26	0.000428	0.5	1	gen	0.186
20	55969492	rs328491	C	T	110	9.7	0.000428	0.96	0.902	imp	0.000254
20	55969697	rs328492	C	G	109	9.7	0.000428	0.96	0.902	imp	0.000258
6	148761039	rs10872615	G	T	192	21.5	0.000429	0.6	0.862	imp	0.0107
14	99267560	rs12432628	T	C	137	-24.3	0.000429	0.28	0.99	imp	0.00184
14	99268049	rs28635666	C	G	137	-24.3	0.000429	0.28	0.99	imp	0.00184
19	28712592	rs56762022	G	A	113	-13.4	0.000429	0.07	0.87	imp	0.00495
20	18027258	rs6075279	T	A	157	-21.6	0.000429	0.22	0.958	imp	0.158
13	44475052	rs2121033	C	G	147	24	0.00043	0.4	0.966	imp	0.156
13	44490181	rs61960013	C	G	158	23.5	0.00043	0.4	0.948	imp	0.0504
14	99267184	rs7148011	T	C	137	-24.3	0.00043	0.28	0.991	imp	0.00184
14	102326791	rs2403002	A	G	122	-21	0.00043	0.2	0.998	imp	0.00397
3	6026642	rs6804775	T	C	51	-10.1	0.000431	0.04	0.917	imp	0.0157
14	30661467	rs1956459	G	C	124	22.8	0.000431	0.73	0.996	imp	0.262
3	6027505	rs73007877	G	C	51	-10	0.000432	0.04	0.916	imp	0.0185
9	100768760	rs10283632	G	A	92	17.9	0.000432	0.15	0.995	imp	0.0109
14	102336837	rs78430208	C	T	117	-21	0.000432	0.2	0.998	imp	0.00321
16	28899411	rs7501203	C	T	196	24	0.000432	0.41	0.904	imp	0.0152
18	6772593	rs7233081	G	A	89	-17.4	0.000432	0.39	1	imp	0.00134
18	27469960	rs72901539	A	G	71	-15.1	0.000432	0.08	0.993	imp	0.00139
18	27577608	rs12960625	A	G	96	-18.8	0.000432	0.13	0.977	imp	0.00437
21	16351001	rs77334617	G	A	118	23.3	0.000432	0.33	1	imp	0.00462
21	16351232	rs143795746	TTTCTGGATGCTG	T	118	23.3	0.000432	0.33	1	imp	0.00462
21	16353272	rs74887143	T	C	118	23.3	0.000432	0.33	1	imp	0.00461
3	6026566	rs6789849	C	T	52	-10.1	0.000433	0.04	0.917	imp	0.0156
8	22774103	rs7829314	A	G	124	-23.8	0.000433	0.55	1	gen	0.138
13	51757879	rs3043906	A	AGG	160	-27.4	0.000433	0.59	0.987	imp	0.188
20	49162285	rs6512653	G	A	50	10.8	0.000433	0.06	0.992	imp	0.0421
21	16355690	rs56862001	C	T	119	23.3	0.000433	0.33	1	imp	0.00462
21	16357117	rs74514671	C	G	120	23.3	0.000433	0.33	1	imp	0.00463
21	16357187	rs78170671	G	A	120	23.3	0.000433	0.33	1	imp	0.00463
21	16357196	rs79416991	G	A	120	23.3	0.000433	0.33	1	imp	0.00463
4	158442663	rs4282235	A	G	102	-19.8	0.000434	0.17	0.993	imp	0.00192
4	158442684	rs4615225	C	A	102	-19.8	0.000434	0.17	0.993	imp	0.00192
6	15283488	rs12189766	T	G	135	-14.4	0.000434	0.09	0.869	imp	0.0245
11	99828631	rs1453577	A	G	151	24.9	0.000434	0.52	0.98	imp	0.0507
16	85949071	rs403038	G	A	37	-9.9	0.000434	0.03	0.985	imp	0.0121
21	16357906	rs77282608	T	C	120	23.3	0.000434	0.33	1	imp	0.00463
21	16359643	rs74321345	G	A	121	23.3	0.000434	0.08	0.995	imp	0.00464
10	21287839	rs10828168	A	T	177	28	0.000435	0.48	0.973	imp	0.0297
15	67222432	rs266367	A	G	24	7.1	0.000435	0.03	0.976	imp	0.0139
18	27577761	rs36025112	A	G	96	-18.8	0.000435	0.13	0.977	imp	0.00438
21	16361893	rs80255661	T	C	125	23.3	0.000435	0.33	0.999	imp	0.00466
2	162665727	rs62187680	A	G	73	-17.3	0.000436	0.1	0.996	imp	0.001
18	27468583	rs72901537	G	A	72	-15.1	0.000437	0.08	0.994	imp	0.00139
21	16363264	rs76802419	T	G	129	23.3	0.000437	0.33	0.998	imp	0.00468
21	16363991	rs78486243	A	C	128	23.3	0.000437	0.33	0.998	imp	0.00469
21	16364347	rs75627228	G	A	129	23.3	0.000437	0.33	0.997	imp	0.00471
3	6026396	rs6764474	G	A	52	-10.1	0.000438	0.04	0.916	imp	0.0154
4	181208413	rs62336132	A	T	103	10.6	0.000438	0.06	0.856	imp	0.278
6	68916596	rs1902113	G	A	83	-10	0.000438	0.03	0.809	imp	0.00268
14	76565191	rs7150688	A	G	93	16.8	0.000438	0.89	0.972	imp	0.0109
18	27458810	rs9946912	A	G	77	-15.4	0.000438	0.09	0.956	imp	0.000917
21	16364560	rs75705740	G	C	128	23.3	0.000438	0.33	0.997	imp	0.00472
4	146911832	rs1559881	G	A	84	-16.7	0.000439	0.13	0.991	imp	0.00126
13	90216910	rs9555916	C	T	50	12	0.000439	0.07	0.981	imp	0.000451
21	16364616	rs78032084	G	C	128	23.3	0.000439	0.33	0.997	imp	0.00472
21	16365119	rs76069233	C	G	129	23.3	0.000439	0.33	0.996	imp	0.00473
1	227341029	rs12097121	A	T	73	15.6	0.00044	0.14	0.992	imp	0.117
2	162666479	rs62187681	G	T	73	-17.3	0.00044	0.1	0.996	imp	0.00101
7	134635040	rs7797991	A	G	53	-13.5	0.00044	0.91	1	gen	0.0561
2	197511687	rs6719394	A	C	68	-8.9	0.000441	0.02	0.935	imp	0.0243
6	79979700	rs4499887	A	G	76	-17.2	0.000441	0.11	1	imp	0.000866
5	155027457	rs2544751	C	T	89	19.8	0.000442	0.83	1	gen	0.336
5	155027469	rs2544750	G	A	89	-19.8	0.000442	0.17	1	imp	0.0166
11	62694675	rs10431117	C	A	148	-21.3	0.000442	0.26	0.957	imp	0.00258
14	102337259	rs7161302	C	G	117	-21	0.000442	0.2	0.997	imp	0.00391
3	110023195	rs13082828	A	G	187	-20.7	0.000443	0.23	0.948	imp	0.000703
3	186984683	rs710470	G	A	108	19.8	0.000443	0.22	0.994	imp	0.205
6	162225192	rs117957027	G	T	42	8.2	0.000443	0.04	0.976	imp	0.00626
7	49014021	rs73095899	C	T	132	24.1	0.000443	0.38	0.991	imp	0.339
13	31735759	rs2280059	A	G	122	23.5	0.000443	0.65	1	gen	0.0118
15	98878059	rs4965808	C	T	119	-23.5	0.000443	0.51	1	gen	0.232
21	16339570	rs2228507	T	A	123	22.7	0.000443	0.33	0.992	imp	0.00624
5	111042104	rs59738502	G	A	112	21.7	0.000444	0.24	0.997	imp	0.0205
5	179618646	rs62406149	G	A	147	-15.2	0.000444	0.9	0.961	imp	0.00593
6	1751427	rs62388352	G	A	110	-20	0.000444	0.2	0.978	imp	0.0144
7	101886704	rs427534	A	G	133	-15.8	0.000444	0.88	0.958	imp	0.0134
10	21287735	rs3900782	C	T	176	28	0.000444	0.48	0.974	imp	0.0304
14	102248059	rs7154319	A	G	176	-19.2	0.000444	0.19	0.907	imp	0.0282
6	68916800	rs4706491	C	A	83	-9.9	0.000445	0.03	0.809	imp	0.00271
18	27466875	rs72901534	A	G	72	-15.1	0.000445	0.08	0.994	imp	0.00139
2	162667317	rs55647762	G	T	73	-17.3	0.000446	0.1	0.996	imp	0.00102
2	162667377	rs56018438	A	T	73	-17.3	0.000446	0.1	0.996	imp	0.00102
9	98326179	rs146886138	TCCTC	T	179	15.3	0.000446	0.13	0.816	imp	0.0075
12	116244845	rs780900	A	G	163	20.7	0.000446	0.75	0.938	imp	0.116
2	197504764	rs16855610	C	A	26	-8.9	0.000447	0.02	0.975	imp	0.023
2	223344694	rs13032598	C	A	109	19.6	0.000447	0.21	0.995	imp	0.0506
3	2026627	rs17006119	G	T	27	8.4	0.000447	0.03	0.993	imp	0.0538
4	21133651	rs1433489	T	C	144	24.4	0.000447	0.31	0.985	imp	0.00457
9	100775098	rs28660049	C	T	87	17.8	0.000447	0.15	0.995	imp	0.0111
14	107016237	rs34714706	A	G	197	26.4	0.000447	0.48	0.933	imp	0.00939
20	49130885	rs11477812	CT	C	91	17.5	0.000447	0.14	0.991	imp	0.00123
21	28088119	rs73901610	T	C	33	7.2	0.000447	0.03	0.902	imp	0.00313
5	155027616	rs2544749	A	G	90	-19.8	0.000448	0.17	0.999	imp	0.0167
6	79976863	rs2322218	C	G	78	-17.1	0.000448	0.11	0.999	imp	0.000948
9	100775597	rs10984775	C	T	87	17.8	0.000448	0.15	0.995	imp	0.0111
12	117229334	rs112371401	G	C	88	-15.9	0.000448	0.14	0.972	imp	0.00511
18	27465914	rs72901531	A	G	72	-15.1	0.000449	0.08	0.994	imp	0.00139
18	41236626	rs59322878	T	C	138	-25.8	0.000449	0.33	0.999	imp	0.000473
18	27465694	rs16947273	T	C	72	-15.1	0.00045	0.08	0.994	imp	0.00139
21	16417467	rs78963179	G	A	173	22.6	0.00045	0.31	0.947	imp	0.00168
6	1750576	rs10458130	C	T	114	-20	0.000451	0.2	0.977	imp	0.0143
14	97654649	rs9323964	A	G	113	22.8	0.000451	0.79	1	gen	0.0419
20	18027748	rs62207130	A	C	158	-21.5	0.000451	0.22	0.956	imp	0.156
1	172135876	rs11407187	A	AT	139	-24.4	0.000452	0.34	0.989	imp	0.114
6	32133343	rs199949218	A	AC	123	-20.5	0.000452	0.15	0.954	imp	0.0027
14	76564024	rs7145654	T	G	101	16.6	0.000452	0.89	0.973	imp	0.0109
2	162668341	rs3849342	A	G	73	-17.3	0.000453	0.1	0.996	imp	0.00103
7	29411576	rs62459634	C	T	141	-17.9	0.000453	0.16	0.958	imp	0.0342
10	45138730	rs142821569	C	A	171	23.6	0.000453	0.36	0.947	imp	0.00132
13	52448612	rs9989110	G	T	146	-23.9	0.000453	0.38	0.981	imp	0.0315
17	64824296	rs72838657	T	C	192	14	0.000453	0.12	0.805	imp	0.0293
18	27465130	rs141845032	CAG	C	72	-15.1	0.000453	0.08	0.994	imp	0.00139
2	162668544	rs3849344	C	T	73	-17.3	0.000454	0.1	0.996	imp	0.00103
12	14656768	rs1600	G	C	127	23.7	0.000454	0.42	0.996	imp	0.037
14	107015920	rs17112523	C	T	192	26.5	0.000454	0.49	0.95	imp	0.0107
18	55221648	rs536560	T	C	201	-24	0.000454	0.58	0.855	imp	0.0315
21	32725783	rs1041741	C	T	129	26.2	0.000454	0.54	1	gen	0.00148
11	91382255	rs75656812	CT	C	135	23.3	0.000455	0.38	0.986	imp	0.0097
14	107016387	rs12885914	C	T	199	24.8	0.000455	0.46	0.87	imp	0.0052
21	16347254	rs118084603	C	T	123	23	0.000455	0.33	0.991	imp	0.00424
2	162668871	rs62187684	A	G	73	-17.3	0.000456	0.1	0.996	imp	0.00103
18	41236046	rs11446390	G	GT	138	-25.7	0.000456	0.33	0.999	imp	0.000478
2	223345032	rs10804307	C	G	116	19.5	0.000457	0.21	0.994	imp	0.0453
5	12574224	rs112106361	C	T	31	-7.9	0.000457	0.02	0.902	imp	0.00308
5	12574553	rs111324499	G	T	31	-7.9	0.000457	0.02	0.902	imp	0.00311
5	12575005	rs4532364	G	C	31	-7.9	0.000457	0.02	0.903	imp	0.00316
6	79941117	rs11759494	A	G	73	16.7	0.000457	0.89	1	gen	0.0228
6	79973238	rs7742739	C	T	77	-17.1	0.000457	0.11	0.998	imp	0.000973
8	3099047	rs140427872	T	C	58	9.6	0.000457	0.05	0.842	imp	0.00304
19	57666840	rs12459119	G	A	205	-20.2	0.000457	0.24	0.839	imp	0.00107
5	12571092	rs73044344	G	A	31	-7.8	0.000458	0.02	0.897	imp	0.00276
9	72639653	rs4458932	T	C	132	-20.1	0.000458	0.21	0.979	imp	0.00223
9	72640322	rs113287094	C	T	131	-20.1	0.000458	0.21	0.978	imp	0.00223
9	72640969	rs55897975	C	T	133	-20.1	0.000458	0.21	0.978	imp	0.00223
2	162669284	rs4603779	T	C	72	-17.3	0.000459	0.1	0.996	imp	0.00104
2	197502272	rs7579889	G	A	27	-8.7	0.000459	0.02	0.933	imp	0.0132
9	72639712	rs4457397	T	C	133	-20.1	0.000459	0.21	0.979	imp	0.00223
9	72640208	rs56200303	A	G	131	-20.1	0.000459	0.21	0.978	imp	0.00223
9	72640394	rs112661710	T	G	131	-20.1	0.000459	0.21	0.978	imp	0.00224
9	72640412	rs113204297	C	T	131	-20.1	0.000459	0.21	0.978	imp	0.00224
11	99812967	rs2407306	G	A	161	24.5	0.000459	0.36	0.987	imp	0.0464
21	16368973	rs76291584	G	A	163	22.9	0.000459	0.32	0.957	imp	0.00385
22	42280135	rs5751174	G	A	164	23.3	0.000459	0.66	0.977	imp	0.0128
6	31111400	rs9263740	A	G	104	-20.5	0.00046	0.23	1	gen	0.0177
9	72641660	rs62572633	A	G	134	-20.1	0.00046	0.21	0.978	imp	0.00223
1	227472645	rs10799411	C	G	78	15.6	0.000461	0.14	0.997	imp	0.112
2	162669555	rs3849345	C	T	72	-17.3	0.000461	0.1	0.996	imp	0.00104
5	12570435	rs7704502	G	C	31	-7.8	0.000461	0.02	0.896	imp	0.0027
21	16336158	rs78768494	T	G	121	22.8	0.000461	0.33	0.995	imp	0.00622
4	136057291	rs78761758	C	T	52	-6	0.000462	0.01	0.913	imp	0.0303
6	79971317	rs4272177	G	A	77	-17.1	0.000462	0.11	0.997	imp	0.000986
13	44811032	rs4942300	A	G	118	-24.7	0.000462	0.49	1	gen	0.0351
14	39744014	rs28464771	T	C	174	-27.2	0.000462	0.42	0.971	imp	0.148
2	140765988	rs10174193	G	T	131	24.7	0.000463	0.49	0.994	imp	0.0236
2	140766437	rs10201253	C	A	131	24.7	0.000463	0.49	0.994	imp	0.0236
6	68917320	rs117482264	C	T	84	-9.9	0.000463	0.03	0.81	imp	0.0028
6	153861971	rs2085677	C	T	202	23.5	0.000463	0.67	0.899	imp	0.0238
9	72643303	rs4397475	T	C	136	-20.1	0.000463	0.21	0.977	imp	0.00222
9	72643613	rs113733703	C	CA	138	-20.1	0.000463	0.21	0.977	imp	0.00222
14	39759134	rs11157054	A	G	141	-27.7	0.000463	0.42	1	imp	0.173
16	50164672	rs2080506	C	T	177	14.9	0.000463	0.12	0.834	imp	0.0331
18	27529314	rs35117039	C	T	82	-18	0.000463	0.14	0.999	imp	0.00322
18	41235424	rs920458	A	G	138	-25.7	0.000463	0.33	0.999	imp	0.000484
2	125080866	rs17011420	A	G	42	-12.5	0.000464	0.93	1	gen	0.00259
5	12280756	rs10043104	T	A	113	-22	0.000464	0.26	1	imp	0.017
5	12280849	rs10043127	T	C	113	-22	0.000464	0.26	1	imp	0.017
5	12295970	rs10054910	G	T	113	-22	0.000464	0.26	1	imp	0.0131
21	16398317	rs79344041	C	G	151	22.7	0.000464	0.31	0.956	imp	0.00196
1	239387123	rs73109721	C	A	66	15.1	0.000465	0.11	0.997	imp	0.0196
1	239387809	rs2095917	T	C	66	15.1	0.000465	0.11	0.997	imp	0.0196
6	31184756	rs147775201	G	A	74	18.3	0.000465	0.15	0.999	imp	0.103
6	31311345	rs28732128	C	T	16	-7	0.000465	0.02	1	gen	0.617
11	85898178	rs6592276	C	T	102	21	0.000465	0.26	1	gen	0.287
18	41224029	rs8084028	C	T	172	-25.5	0.000465	0.33	0.982	imp	0.000399
21	16398539	rs76435497	T	C	150	22.7	0.000465	0.31	0.957	imp	0.00195
21	16398659	rs78510551	G	A	151	22.7	0.000465	0.31	0.957	imp	0.00195
21	16398776	rs76641154	T	C	150	22.7	0.000465	0.31	0.957	imp	0.00195
21	44028191	rs11702606	C	A	205	22.9	0.000465	0.35	0.86	imp	0.00582
5	111041714	rs72798037	C	A	112	21.6	0.000466	0.24	0.997	imp	0.0216
6	31175097	rs138957889	G	A	73	18.3	0.000466	0.15	1	imp	0.109
6	31175251	rs139186700	C	T	73	18.3	0.000466	0.15	1	imp	0.109
6	31176602	rs115876142	A	G	73	18.3	0.000466	0.15	1	imp	0.109
6	31176678	rs114383170	A	G	73	18.3	0.000466	0.15	1	imp	0.109
6	31177380	rs116621274	A	G	73	18.3	0.000466	0.15	1	imp	0.109
6	31177419	rs114083530	A	G	73	18.3	0.000466	0.15	1	imp	0.109
6	31177458	rs114938710	C	A	73	18.3	0.000466	0.15	1	imp	0.109
6	31177730	rs141369468	G	C	73	18.3	0.000466	0.15	1	imp	0.109
6	31177814	rs115249957	G	T	73	18.3	0.000466	0.15	1	imp	0.109
6	31177996	rs116313438	A	G	73	18.3	0.000466	0.15	1	imp	0.109
6	31177999	rs115745965	A	G	74	18.3	0.000466	0.15	0.997	imp	0.106
6	31178017	rs114725274	G	T	73	18.3	0.000466	0.15	1	imp	0.109
6	31178068	rs115629082	C	T	73	18.3	0.000466	0.15	1	imp	0.109
6	31179033	rs116407593	T	C	73	18.3	0.000466	0.15	1	imp	0.109
6	31179852	rs138597236	A	C	73	18.3	0.000466	0.15	1	imp	0.109
6	31180098	rs138236463	C	T	73	18.3	0.000466	0.15	1	imp	0.109
6	31182147	rs116591368	G	A	73	18.3	0.000466	0.15	1	imp	0.109
6	31182608	rs114948136	C	T	73	18.3	0.000466	0.15	1	imp	0.109
6	31182922	rs28381632	TA	T	73	18.3	0.000466	0.15	1	imp	0.109
18	27542045	rs9966721	C	T	92	-18	0.000466	0.01	0.963	imp	0.0035
6	31561515	rs138234847	C	T	117	-18.2	0.000467	0.14	0.929	imp	0.00931
14	39758196	rs1040810	G	A	141	-27.6	0.000467	0.42	1	imp	0.173
3	152219381	rs111377395	C	T	187	-22.8	0.000468	0.27	0.915	imp	0.0171
6	31123377	rs143166791	T	A	74	-15.5	0.000468	0.09	0.992	imp	7.76e-05
14	39758081	rs1570132	G	A	141	-27.6	0.000468	0.42	0.999	imp	0.173
18	27524415	rs71956280	TTAAC	T	83	-18	0.000468	0.14	0.997	imp	0.00243
3	87801202	rs9857278	C	T	108	21.1	0.000469	0.21	0.972	imp	0.0213
10	16479186	rs17138611	C	T	74	-16.5	0.000469	0.12	1	gen	0.00512
14	107016356	rs12885901	C	T	200	24.8	0.000469	0.46	0.869	imp	0.0052
14	107016361	rs12887192	T	G	200	24.8	0.000469	0.46	0.869	imp	0.0052
20	55905462	rs6014977	T	A	26	-8.4	0.000469	0.02	0.968	imp	0.000593
21	16426938	rs76502006	T	C	175	22.9	0.000469	0.31	0.949	imp	0.002
1	239386598	rs12126728	A	G	66	15.1	0.00047	0.11	0.998	imp	0.0203
1	239386875	rs2790658	T	C	66	15.1	0.00047	0.11	0.998	imp	0.0203
3	6025478	rs76294792	G	C	53	-10.1	0.00047	0.04	0.911	imp	0.0143
10	120849312	rs78985429	G	A	100	-9.4	0.00047	0.04	0.875	imp	0.00227
20	55910542	rs3764674	T	G	26	-8.4	0.00047	0.02	0.97	imp	0.000586
2	13083482	rs779385	T	A	102	-19.5	0.000471	0.18	0.996	imp	0.00784
2	125068683	rs116706225	C	T	52	12.2	0.000471	0.08	0.962	imp	0.000683
4	21135279	rs199909119	T	TC	144	24.3	0.000471	0.31	0.987	imp	0.0048
10	21274956	rs11012460	G	T	131	-27.7	0.000471	0.56	1	gen	0.034
21	16360791	rs182195180	T	C	128	23.1	0.000471	0.23	0.987	imp	0.00474
6	79967245	rs2065752	C	G	77	-17.1	0.000472	0.11	0.996	imp	0.00101
7	10529331	rs10244633	T	G	141	-26.2	0.000472	0.42	0.984	imp	0.000428
14	107016909	rs35303734	A	G	193	26.6	0.000472	0.48	0.95	imp	0.00759
14	107016936	rs7150048	G	A	193	26.6	0.000472	0.48	0.95	imp	0.00759
2	125069131	rs72964633	C	T	58	12.1	0.000473	0.08	0.954	imp	0.000639
12	68974336	rs2468412	A	C	135	-25.3	0.000473	0.43	0.997	imp	0.0238
14	107016915	rs35105515	G	T	193	26.6	0.000473	0.48	0.95	imp	0.00759
16	84383725	rs59374472	T	C	197	22	0.000473	0.29	0.866	imp	0.000391
17	37327534	rs199557991	T	TC	116	16.6	0.000473	0.12	0.916	imp	0.000667
18	41234568	rs11082330	G	C	138	-25.7	0.000473	0.33	1	imp	0.000491
3	64692746	rs12488554	C	T	56	13.2	0.000474	0.93	1	gen	0.00546
9	117640421	rs4979469	G	A	127	-21.4	0.000474	0.2	0.965	imp	0.00181
10	35888358	rs12264193	A	T	74	-16.8	0.000474	0.11	1	imp	0.00205
14	76563646	rs10140460	G	A	100	16.5	0.000474	0.89	0.972	imp	0.0119
6	31151997	rs149413717	G	A	72	18.1	0.000475	0.14	0.996	imp	0.12
6	79966669	rs150098958	C	T	78	-17	0.000475	0.11	0.996	imp	0.00102
14	30543006	rs116880737	G	A	43	8.9	0.000475	0.04	0.893	imp	0.0641
18	41233639	rs77391122	G	GA	135	-25.7	0.000475	0.33	1	imp	0.000492
4	42779379	rs1562841	C	G	194	-23.8	0.000476	0.29	0.958	imp	0.0104
10	45138422	rs10900089	A	G	170	23.5	0.000476	0.36	0.95	imp	0.00131
11	91374619	rs12224049	G	T	142	22.7	0.000476	0.38	0.973	imp	0.00954
18	41233028	rs11082328	A	G	136	-25.7	0.000476	0.33	1	imp	0.000492
20	9507819	rs6056669	T	C	151	-25.4	0.000476	0.33	0.983	imp	0.00219
2	162671833	rs59829975	T	G	72	-17.2	0.000477	0.1	0.996	imp	0.00107
5	35360558	rs183624	C	T	65	-14.5	0.000477	0.09	0.998	imp	0.00311
6	31180635	rs114004246	A	C	73	18.3	0.000477	0.15	0.999	imp	0.12
19	56553052	rs8109087	A	G	154	-21.8	0.000477	0.24	0.984	imp	0.0253
2	162671889	rs60050769	G	T	72	-17.2	0.000478	0.1	0.996	imp	0.00107
13	107829019	rs2806524	G	A	176	-23.3	0.000478	0.53	0.969	imp	0.00786
18	6771605	rs7227877	G	A	89	-17.2	0.000478	0.84	0.985	imp	0.00135
2	77817827	rs6729197	A	G	145	26.2	0.000479	0.26	0.864	imp	0.073
11	88928406	rs68008067	C	T	61	-14.6	0.000479	0.09	0.991	imp	0.000317
11	88927666	rs149486856	AAGAC	A	61	-14.6	0.00048	0.09	0.991	imp	0.00031
13	43754406	rs2762176	C	T	177	-23.2	0.00048	0.33	0.91	imp	0.015
1	233742415	rs10708580	CG	C	182	26.5	0.000481	0.62	0.985	imp	0.00575
5	155026859	rs138635466	GGTAA	G	104	-19.6	0.000481	0.17	0.981	imp	0.0131
5	173587528	rs10452507	G	A	77	-13.1	0.000481	0.06	0.969	imp	0.000497
9	117628528	rs7043505	G	A	102	-19.7	0.000481	0.06	0.999	imp	0.00184
9	117629709	rs4979466	A	G	102	-19.7	0.000481	0.16	0.987	imp	0.0018
20	54256917	rs6069364	A	C	128	24.5	0.000481	0.42	1	gen	0.0626
3	97046799	rs149723096	C	A	88	13.1	0.000482	0.1	0.805	imp	0.0047
4	158116592	rs57120998	T	A	120	-21.3	0.000482	0.2	0.975	imp	0.000726
9	117636036	rs7043832	G	A	101	-19.7	0.000482	0.16	0.984	imp	0.00154
9	117636362	rs7043898	A	G	101	-19.7	0.000482	0.02	0.864	imp	0.00153
21	32724808	rs9305458	A	G	137	-25.6	0.000482	0.46	0.992	imp	0.00437
2	140821481	rs7598521	C	T	137	24.6	0.000483	0.49	0.996	imp	0.0181
2	197512811	rs59490830	C	G	24	-8.8	0.000483	0.02	0.973	imp	0.0252
7	49060792	rs10258925	A	G	158	-25.5	0.000483	0.4	0.989	imp	0.0882
18	41224167	rs8084453	G	C	162	-25.5	0.000483	0.33	0.989	imp	0.000408
18	41227666	rs55750315	A	G	149	-25.6	0.000483	0.33	0.997	imp	0.00049
3	6025088	rs73007868	G	A	53	-10.1	0.000484	0.04	0.909	imp	0.0139
11	88921059	rs58426148	T	G	61	-14.6	0.000484	0.09	0.991	imp	0.000312
11	88921277	rs67946572	C	G	61	-14.6	0.000484	0.09	0.991	imp	0.000312
18	55219376	rs673130	G	A	202	-23.8	0.000484	0.58	0.849	imp	0.0286
1	172134682	rs11800549	A	G	87	-18.3	0.000485	0.13	1	gen	0.0825
2	242428057	rs188051036	C	T	64	9.8	0.000485	0.05	0.82	imp	0.0332
3	186202374	rs12631315	A	C	134	23.2	0.000485	0.68	0.997	imp	0.00665
13	43753380	rs2762178	G	T	178	-23.1	0.000485	0.33	0.909	imp	0.017
18	41225142	rs7505267	G	C	155	-25.5	0.000485	0.33	0.995	imp	0.000486
20	49132516	rs6067472	A	T	113	22.2	0.000485	0.29	1	imp	0.00311
21	16332392	rs201656979	C	CAA	117	22.8	0.000485	0.33	0.998	imp	0.00636
1	227496438	rs6660043	A	G	78	15.5	0.000486	0.14	0.999	imp	0.112
2	197521750	rs34133636	G	A	23	-8.8	0.000486	0.02	0.974	imp	0.0253
7	10529710	rs10255191	G	A	141	-26.1	0.000486	0.42	0.984	imp	0.000439
11	88920079	rs72963125	C	T	61	-14.6	0.000486	0.09	0.991	imp	0.000313
1	227445387	rs12079122	G	A	70	15.5	0.000487	0.14	1	imp	0.112
1	227445492	rs12079173	G	A	70	15.5	0.000487	0.14	1	imp	0.112
1	227446607	rs10916110	T	C	70	15.5	0.000487	0.14	1	imp	0.112
1	227464106	rs142281811	G	C	70	15.5	0.000487	0.14	1	imp	0.112
2	162675294	rs3113779	C	T	83	-17.2	0.000487	0.1	0.993	imp	0.00127
2	197522972	rs80292917	T	C	23	-8.8	0.000487	0.02	0.974	imp	0.0254
3	186202629	rs12636728	C	G	134	23.2	0.000487	0.68	0.997	imp	0.00663
5	35361930	rs32748	A	T	66	-14.4	0.000487	0.09	0.996	imp	0.00349
6	5906900	rs9504579	T	C	100	-20	0.000487	0.17	0.999	imp	0.00957
6	79973198	rs149445461	C	CA	77	-17	0.000487	0.11	0.996	imp	0.00103
11	113032906	rs7939805	A	C	64	15.5	0.000487	0.88	1	gen	0.00627
12	133293728	rs7980762	G	C	82	7	0.000487	0.03	0.832	imp	0.028
17	9176588	rs12952893	G	C	123	-22.1	0.000487	0.19	0.97	imp	0.00504
18	41224871	rs79924723	A	G	155	-25.5	0.000487	0.33	0.995	imp	0.000486
1	239384985	rs73109719	G	T	65	15	0.000488	0.11	1	imp	0.0206
2	18843057	rs1978995	C	T	62	-15	0.000488	0.89	1	gen	0.00025
2	182868930	rs1153732	A	C	126	-24.5	0.000488	0.6	0.997	imp	0.00161
3	140324438	rs77352153	T	C	77	-9.6	0.000488	0.04	0.921	imp	0.00107
3	140329618	rs16850639	G	T	77	-9.6	0.000488	0.04	0.921	imp	0.00107
5	157637167	rs201105240	TTA	T	135	22.5	0.000488	0.31	0.983	imp	0.00418
5	179619222	rs7737438	A	C	59	15	0.000488	0.09	1	gen	0.00953
6	79962573	rs9341764	G	T	77	-17	0.000488	0.11	0.994	imp	0.00105
13	44475398	rs1373904	A	G	146	23.7	0.000488	0.4	0.966	imp	0.152
18	22319529	rs9956735	C	T	147	-23.1	0.000488	0.3	0.98	imp	0.0726
18	41226332	rs13381843	T	A	150	-25.5	0.000488	0.33	0.996	imp	0.000489
20	58010129	rs2137862	C	T	117	-23	0.000488	0.33	1	gen	0.0663
21	16332065	rs79512869	T	C	117	22.8	0.000488	0.33	0.999	imp	0.00637
22	42247695	rs12170228	C	T	118	-20.9	0.000488	0.21	0.96	imp	0.0269
3	140321860	rs115904552	T	C	77	-9.6	0.000489	0.04	0.921	imp	0.00107
5	12611695	rs7717202	T	C	76	8.4	0.000489	0.98	0.897	imp	0.0182
5	157637168	rs34222496	TA	T	135	22.5	0.000489	0.31	0.983	imp	0.00419
5	35362700	rs26192	C	T	67	-14.4	0.00049	0.09	0.994	imp	0.00351
6	73343796	rs6913237	A	G	136	-24	0.00049	0.38	0.993	imp	4.65e-05
16	21712743	rs150583	A	G	113	-21.3	0.00049	0.73	1	gen	0.0218
21	32725899	rs1041743	G	A	138	-25.9	0.00049	0.47	0.995	imp	0.00519
6	31143639	rs116437176	G	A	77	18.8	0.000491	0.16	1	imp	0.0517
13	52448303	rs9535780	C	T	148	24.4	0.000491	0.52	0.983	imp	0.0114
6	32775930	rs117981840	C	T	73	-15.6	0.000492	0.09	0.99	imp	0.229
8	100903889	rs117606102	C	T	33	7.2	0.000492	0.03	0.878	imp	0.00834
11	40696370	rs1994977	A	G	139	26	0.000492	0.52	0.995	imp	0.0732
11	123447713	rs2852732	C	T	125	23.7	0.000492	0.31	1	gen	0.0482
16	85955909	rs75590645	A	G	86	-10.9	0.000492	0.05	0.875	imp	0.0149
21	16331750	rs78342610	C	T	116	22.8	0.000492	0.33	0.999	imp	0.00636
3	110025418	rs35221802	T	G	183	-20.6	0.000493	0.22	0.959	imp	0.000826
4	158445359	rs12054637	C	A	95	-19.6	0.000493	0.17	0.996	imp	0.00169
6	32770966	rs117627518	C	T	73	-15.6	0.000493	0.09	0.99	imp	0.23
14	107016283	rs12881764	A	G	198	26.2	0.000493	0.48	0.934	imp	0.0075
21	16331645	rs188116605	A	G	116	22.8	0.000493	0.33	0.999	imp	0.00634
1	172143559	rs78334894	A	G	77	-12.5	0.000494	0.07	0.883	imp	0.127
6	31108628	rs114240643	A	G	71	18	0.000494	0.14	0.997	imp	0.113
6	31150159	rs138693838	C	CTG	77	18.8	0.000494	0.16	0.999	imp	0.052
6	32417001	rs201740731	G	GAAA	187	-26	0.000494	0.32	0.895	imp	0.0682
6	79959909	rs2322217	A	G	78	-17	0.000494	0.11	0.994	imp	0.00106
4	21135418	rs1433488	T	G	144	24.2	0.000495	0.31	0.987	imp	0.00495
5	100578609	rs77652520	C	A	182	25.3	0.000495	0.49	0.957	imp	0.065
6	31151413	rs148731195	A	C	77	18.8	0.000495	0.16	0.998	imp	0.0522
21	32725880	rs1041742	C	A	138	-25.9	0.000495	0.47	0.995	imp	0.00519
1	227498517	rs61834325	A	C	84	15.5	0.000496	0.14	0.996	imp	0.111
2	140821849	rs2380765	T	C	138	24.6	0.000496	0.49	0.995	imp	0.013
2	162674607	rs184503699	T	C	73	-17.2	0.000496	0.1	0.996	imp	0.00106
2	162674609	rs189289391	T	C	73	-17.2	0.000496	0.1	0.996	imp	0.00106
9	16233085	rs10810534	C	T	139	26.8	0.000496	0.58	1	gen	0.0381
14	107016256	rs12882166	G	C	197	26.2	0.000496	0.48	0.934	imp	0.00752
20	52116871	rs2781292	G	A	200	-22.3	0.000496	0.62	0.946	imp	0.0117
5	155026948	rs2544752	C	T	93	-19.6	0.000498	0.17	0.992	imp	0.0149
6	31202486	rs114387548	C	T	100	-19.4	0.000498	0.17	0.999	imp	0.0253
11	132362622	rs2512698	C	T	160	-23.6	0.000498	0.64	0.984	imp	0.0364
1	8401588	rs12402088	C	T	191	-23.1	0.000499	0.3	0.908	imp	0.00426
6	139325711	rs9376393	C	T	96	-20	0.000499	0.18	1	gen	0.255
13	44486789	rs9316059	A	T	166	22.8	0.000499	0.39	0.924	imp	0.066
9	72647870	rs954378	T	A	141	-19.8	0.0005	0.21	0.967	imp	0.00246
9	72648406	rs35879993	T	TAA	144	-19.8	0.0005	0.21	0.966	imp	0.00245
5	155023429	rs57777672	C	A	105	-19.4	0.000501	0.17	0.984	imp	0.0127
5	155026934	rs2552980	T	C	93	-19.6	0.000501	0.17	0.992	imp	0.0149
6	68923789	rs146050107	C	T	68	-9.8	0.000501	0.03	0.825	imp	0.00334
6	68924651	rs117524098	T	C	71	-9.8	0.000501	0.03	0.82	imp	0.00337
11	79061814	rs11828510	A	G	158	22.3	0.000501	0.26	0.969	imp	0.0144
18	27461678	rs72901528	A	G	76	-15.2	0.000501	0.09	0.961	imp	0.001
20	49196624	rs6020612	C	G	53	10.9	0.000501	0.06	0.977	imp	0.0476
4	158439057	rs112433130	C	T	110	-19.6	0.000502	0.17	0.998	imp	0.00179
6	68924290	rs141087954	A	G	69	-9.8	0.000502	0.03	0.823	imp	0.00334
12	14488573	rs6488673	T	A	158	22.8	0.000503	0.38	0.973	imp	0.0739
13	52446689	rs489975	A	C	145	-23.7	0.000503	0.38	0.985	imp	0.0381
14	102149959	rs201145611	GCA	G	139	-17.6	0.000503	0.15	0.912	imp	0.0134
2	197531205	rs58063305	A	G	68	-8.8	0.000504	0.02	0.936	imp	0.0266
4	3479298	rs4690104	G	T	187	25.4	0.000504	0.52	0.958	imp	0.00325
4	158439377	rs1865354	G	A	107	-19.6	0.000504	0.17	0.999	imp	0.00179
9	72647191	rs11370803	T	TA	143	-19.9	0.000504	0.21	0.969	imp	0.00249
10	11854705	rs11599214	T	G	205	-24.2	0.000504	0.41	0.884	imp	0.209
14	62977824	rs1844452	C	T	132	22	0.000504	0.34	0.994	imp	0.0248
18	61445224	rs1701645	C	A	152	27.3	0.000504	0.42	0.999	imp	0.00567
19	57665750	rs8108591	A	G	113	-22	0.000504	0.25	1	gen	0.000435
23	23164537	rs5926231	A	G	37	11	0.000504	0.1	1	gen	2.1e-05
2	162675515	rs62187695	G	T	71	-17.2	0.000505	0.1	0.996	imp	0.00111
4	158439451	rs1865355	T	C	106	-19.6	0.000505	0.17	0.999	imp	0.00179
4	158451145	rs10155216	G	T	96	-19.6	0.000505	0.17	0.999	imp	0.00178
18	61444932	rs1506412	C	T	154	27.3	0.000505	0.42	0.998	imp	0.00567
19	56572832	rs10409555	C	T	125	-25.5	0.000505	0.47	1	gen	0.00601
2	162652742	rs62190670	A	G	77	-17.2	0.000506	0.1	0.976	imp	0.000962
4	158450676	rs6844835	A	T	95	-19.6	0.000506	0.17	0.999	imp	0.00179
4	158450704	rs6822089	T	A	95	-19.6	0.000506	0.17	0.999	imp	0.00179
9	72646151	rs72709193	T	A	141	-19.9	0.000506	0.21	0.97	imp	0.0025
11	40693780	rs10837468	G	A	152	26	0.000506	0.52	0.988	imp	0.078
12	14489388	rs4763381	C	A	156	22.8	0.000506	0.38	0.974	imp	0.0745
12	14489441	rs4764078	G	A	156	22.8	0.000506	0.38	0.974	imp	0.0745
13	51372599	rs7335254	G	T	92	-11.8	0.000506	0.06	0.947	imp	0.0182
18	22315914	rs115517977	G	A	125	21.9	0.000506	0.24	0.974	imp	0.118
1	227481246	rs10916117	C	T	76	15.4	0.000507	0.14	0.996	imp	0.115
1	227481851	rs7513122	T	C	76	15.4	0.000507	0.14	0.996	imp	0.115
3	6027126	rs139291582	A	ATAGTATGT	52	-9.8	0.000507	0.04	0.909	imp	0.0149
3	140427128	rs76319547	T	C	39	-9.7	0.000507	0.04	0.99	imp	0.00243
4	158443507	rs71587414	G	A	96	-19.6	0.000507	0.17	0.999	imp	0.00184
4	158443532	rs12054611	C	A	96	-19.6	0.000507	0.17	0.999	imp	0.00184
11	132385981	rs2508941	G	A	193	-23.2	0.000507	0.64	0.957	imp	0.0201
18	27460348	rs1595963	G	C	75	-15.2	0.000507	0.09	0.961	imp	0.00101
21	42145614	rs62223058	T	A	49	-11.2	0.000507	0.04	0.946	imp	0.000856
1	172133039	rs10536416	GCA	G	158	-23.9	0.000508	0.36	0.977	imp	0.0932
3	140428147	rs59721546	T	G	40	-9.7	0.000508	0.04	0.989	imp	0.00243
3	186184328	rs6771063	A	G	108	-21.5	0.000508	0.32	1	gen	0.0325
4	158440404	rs34503597	G	A	94	-19.6	0.000508	0.17	1	imp	0.00179
4	158441069	rs201715279	T	TTC	94	-19.6	0.000508	0.17	1	imp	0.00179
4	158441070	rs200360943	T	TC	94	-19.6	0.000508	0.17	1	imp	0.00179
4	158441840	rs1550014	C	T	94	-19.6	0.000508	0.17	1	imp	0.00179
4	158442854	rs4408999	G	A	94	-19.6	0.000508	0.17	1	imp	0.00179
4	158443159	rs7670357	C	T	94	-19.6	0.000508	0.17	1	imp	0.00179
4	158443230	rs7694905	T	C	94	-19.6	0.000508	0.17	1	imp	0.00179
[truncated: 2,476 more rows]
