# Supplementary material for: A genome wide association study identifies a lncRna as risk factor for pathological inflammatory responses in leprosy
Source: PLoS Genet. 2017 Feb 21;13(2):e1006637. doi: 10.1371/journal.pgen.1006637 (PMC5340414; doi:10.1371/journal.pgen.1006637)
Supplement: S3 Table — (XLSX) [file pgen.1006637.s008.xlsx]

## Sheet: Table S2
rsID)	M/m	Phase	MAF a	OR (C.I. 95%) b	p values	I2 (p values) c
rs10509110 (chr10:61,359,648)	A/G	Discovery	0.48	1.77 (1.34 - 2.35)	7.3 x 10-05
		Replication	0.48	1.15 (0.94)	0.13
		Validation	0.48	1.36 (1.06)	0.02
		Combined		1.37 (1.17 - 1.60)	7.4 x 10-05	62.5 (0.07)
rs11006600 (chr10:61,366,671)	C/T	Discovery	0.42	1.73 (1.33 - 2.26)	5.4 x 10-05
		Replication	0.43	1.24 (1.01)	0.04
		Validation	0.47	1.29 (0.97)	0.07
		Combined		1.41 (1.20 - 1.65)	2.4 x 10-05	45.0 (0.16)
rs10826329 (chr10:61,378,007)	A/G	Discovery	0.44	1.85 (1.39 - 2.46)	2.2 x 10-05
		Replication	0.44	1.20 (0.98)	0.07
		Validation	0.41	0.92 (0.72)	0.3
		Combined		1.27 (1.09 - 1.48)	2.5 x 10-03	82.6 (0.003)
rs10763614 chr10:61,378,248)	C/A	Discovery	0.38	1.77 (1.36 - 2.30)	2.3 x 10-05
		Replication	0.38	1.28 (1.03)	0.03
		Validation	0.37	0.90 (0.71)	0.24
		Combined		1.29 (1.10 - 1.50)	1.3 x 10-03	82.7 (0.003)
rs7916086 (chr10:61,385,006)	G/A	Discovery	0.24	2.21 (1.61 - 3.03)	8.2 x 10-07
		Replication	0.23	1.27 (1.01)	0.04
		Validation	0.11	1.13 (0.84)	0.26
		Combined		1.46 (1.23 - 1.75)	2.3 x 10-05	79.7 (0.007)
The following abbreviations are used: M, Major allele; m, minor allele; MAF, minor allele frequency; OR, odds ratio; CI, Confidence interval.
a minor allele frequency was estimated in 763 leprosy unaffected parents from both T1R-affecte and T1R-free sets in the discovery phase and T1R-free controls in the confirmation, replication and validation phase.
b Odds ratio and confidence interval are referent to the minor allele under an additive model. For Replication and validation, a one-sided test was applied taken the risk allele from the discovery phase as reference. The on-sided test prove only the lower confidence interval of the distribution.
c The I² statistic describes the percentage of variation across studies followed by the p values of the Cochran’s Q-test for heterogeneity.
