# Supplementary material for: A genome wide association study identifies a lncRna as risk factor for pathological inflammatory responses in leprosy
Source: PLoS Genet. 2017 Feb 21;13(2):e1006637. doi: 10.1371/journal.pgen.1006637 (PMC5340414; doi:10.1371/journal.pgen.1006637)
Supplement: S4 Table — (XLSX) [file pgen.1006637.s009.xlsx]

## Sheet: Table S3
Haplotype		Frequency				p value	OR (CI 95%)
rs10826321 - rs1875147		T1R-affected		T1R-free
A - T		0.59		0.65		baseline
A - C		0.28		0.24		0.06	1.24 (0.99 - 1.56)
G - C		0.13		0.1		0.04	1.40 (1.02 - 1.93)
G - T		0		0		n.a.	n.a.
The following abbreviations are used: T1R, type-1 reaction; OR, odds ratio; CI, confidence interval; n.a.; not-analysed
