# Supplementary material for: A genome wide association study identifies a lncRna as risk factor for pathological inflammatory responses in leprosy
Source: PLoS Genet. 2017 Feb 21;13(2):e1006637. doi: 10.1371/journal.pgen.1006637 (PMC5340414; doi:10.1371/journal.pgen.1006637)
Supplement: S5 Table — (XLSX) [file pgen.1006637.s010.xlsx]

## Sheet: Sheet1
SNP	OR (95% CI)	p value for random effect
rs7090170	1.48 (1.24 - 1.76)	7.34184e-07
rs10826321	1.57 (1.24 - 1.99)	1.92581e-07
rs1875147	1.54 (1.28 - 1.86)	6.35128e-08
rs10509110	1.39 (1.08 - 1.81)	6.8879e-05
rs11006600	1.41 (1.13 - 1.75)	3.02772e-05
rs10826329	1.27 (0.87 - 1.85)	0.000356266
rs10763614	1.27 (0.88 - 1.85)	0.000164777
rs7916086	1.47 (0.99 - 2.19)	6.0058e-06
