# Supplementary material for: A genome wide association study identifies a lncRna as risk factor for pathological inflammatory responses in leprosy
Source: PLoS Genet. 2017 Feb 21;13(2):e1006637. doi: 10.1371/journal.pgen.1006637 (PMC5340414; doi:10.1371/journal.pgen.1006637)
Supplement: S6 Table — (XLSX) [file pgen.1006637.s011.xlsx]

## Sheet: Table S4
				IBD					T1R-affected
rsID	Position (GRCh37)	SNP (info)	Risk allele	f	OR (CI 95%) a	P value	BP		f	OR (UniCI 95%) b	p value Discovery	p value Heterogeneity		Closest genes c
rs670523	chr1:155878732	Imp (0.997)	A	0.33	1.08 (1.05 - 1.10)	6.0 x 10-09	CD		0.82	1.42 (1.08)	0.02	0.14		GON4L, SYT11, RIT1, KIAA0907, RXFP4, ARHGEF2
rs2488389	chr1:197631141	Gen	A	0.21	1.10 (1.08 - 1.13)	1.3 x 10-15	IBD		0.27	1.25 (1.00)	0.05	0.08		DENND1B, C1orf53
rs6740462	chr2:65667272	Imp (0.987)	A	0.74	1.10 (1.08 - 1.14)	1.7 x 10-12	CD		0.89	1.57 (1.10)	0.03	0.13		SPRED2
rs10185424	chr2:102662888	Imp (0.941)	A	0.46	1.09 (1.06 - 1.11)	1.6 x 10-16	IBD		0.75	1.34 (1.02)	0.03	0.22		IL18RAP, IL1R1, IL1R2
rs4664304	chr2:160794008	Imp (0.998)	A	0.44	1.06 (1.04 - 1.08)	2.6 x 10-08	IBD		0.71	1.42 (1.11)	0.01	0.0001		MARCH7, LY75, PLA2R1
rs3774937	chr4:103434253	Gen	G	0.33	1.10 (1.08 - 1.13)	4.6 x 10-14	UC		0.41	1.28 (1.00)	0.04	0.05		NFKB1, MANBA
rs10065637	chr4:55438851	Gen	C	0.79	1.10 (1.06 - 1.14)	1.2 x 10-09	CD		0.01	n.a	0.03	0.008		IL6ST, IL31R, ANKRD55
rs10051722	chr5:130104076	Gen	A	0.7	1.10 (1.06 - 1.12)	4.0 x 10-12	CD		0.53	1.22 (1.00)	0.05	0.5		-
rs11743851	chr5:130613600	Imp (0.801)	G	0.37	1.15 (1.13 - 1.18)	1.4 x 10-31	CD		0.99	n.a.	0.01	0.22		LYRM7, CDC42SE2
rs17622378	chr5:131778452	Imp (0.989)	G	0.42	1.21 (1.18 - 1.24)	7.2 x 10-56	CD		0.99	n.a	0.05	0.73		LOC553103, SLC22A5, C5orf56, IRF1, IL5
rs113653754	chr6:32626272	Imp (1.00)	C	0.73	1.35 (1.32 - 1.41)	9.8 x 10-87	UC		0.74	1.62 (1.27)	0.001	0.01		HLA-DRB1, HLA-DQA1, HLA-DQB1, HLA-DQA2, HLA-DQB2
rs75900472	chr9:4981602	Imp (0.661)	C	0.35	1.16 (1.14 - 1.18)	4.7 x 10-48	IBD		0.01	n.a	0.03	0.63		JAK2, AK3, RCL1, MIR101, INSL6
rs11230563	chr11:60776209	Gen	C	0.65	1.09 (1.06 - 1.11)	1.7E x 10-14	IBD		0.83	1.28 (1.00)	0.05	0.5		TMEM109, TMEM132A, SLC15A3, CD6, CD5
rs4768236	chr12:40756472	Gen	C	0.33	1.12 (1.10 - 1.15)	4.0 x 10-21	CD		0.53	1.47 (1.16)	0.004	0.02		LRRK2 MUC19
rs17085007	chr13:27531267	Gen	G	0.18	1.14 (1.11 - 1.18)	9.7 x 10-17	UC		0.25	1.74 (1.30)	0.0003	0.0006		USP12
rs3764147	chr13:44457925	Gen	G	0.23	1.15 (1.12 - 1.19)	3.2 x 10-24	CD		0.4	1.67 (1.30)	0.0001	0.2		ENOX1, CCDC122,LACC1
rs7404095	chr16:23864590	Imp (0.991)	C	0.58	1.08 (1.05 - 1.10)	1.5 x 10-08	UC		0.62	1.31 (1.04)	0.03	0.18		CHP2,PRKCB
rs11150589	chr16:30482494	Imp (0.734)	T	0.47	1.08 (1.06 - 1.11)	3.3 x 10-10	UC		0.04	n.a	0.01	0.05		ITGAL, ZNF688, SEPHS2
rs17694108	chr19:33731551	Imp (0.865)	A	0.28	1.09 (1.07 - 1.11)	1.2 x 10-14	IBD		0.29	1.32 (1.06)	0.01	0.01		WDR88, LRP3, SLC7A10, CEBPA,CEBPG
rs2836878	chr21:40465534	Gen	G	0.73	1.25 (1.22 - 1.28)	7.4 x 10-53	UC		0.15	1.52 (1.10)	0.03	0.02		PSMG1, BRWD1
rs7282490	chr21:45615741	Gen	G	0.39	1.12 (1.10 - 1.14)	9.9 x 10-30	IBD		0.48	1.38 (1.10)	0.01	0.52		TRAPPC10, PWP2, C21orf33,ICOSLG, DNMT3L, AIRE
rs727563	chr22:41867377	Imp (0.990)	G	0.2	1.10 (1.07 - 1.13)	1.9 x 10-10	CD		0.34	1.18 (1.00)	0.05	0.25		TEF,TOB2,PHF5A,ACO2,CSDC2, HP2L1, PMM1, L3MBTL2, CHADL
Abbreviations: IBD, inflammatory bowel disease; T1R, type-1 reaction; f, frequency; OR, odds ratio; CI, confidence interval; BP, best phenotype; CD, Crohn’s disease; UC, ulcerative colitis.
a Odds ratio and p values reported in the study of Liu, J. Z. et. al. Nat Genet. 2015.
b Odds ratio and unique confidence interval of one-sided test for the logistic regression under an additive model.
c Genes reported by the study of Liu, J. Z. et. al. Nat Genet. 2015. In bold are candidate genes prioritized for the association signal with IBD phenotypes.
